# Supplementary material for: Comparative genomics reveals the correlations of stress response genes and bacteriophages in developing antibiotic resistance of Staphylococcus saprophyticus
Source: mSystems. 2023 Dec 5;8(6):e00697-23. doi: 10.1128/msystems.00697-23 (PMC10734486; doi:10.1128/msystems.00697-23)
Supplement: Table S1 — Metadata and susceptibility phenotypes of all S. saprophyticus isolates in our cohort. [file msystems.00697-23-s0002.xlsx]

## Sheet: Table S1
Table S1. Metadata and susceptibility phenotypes of all S. saprophyticus isolates in our cohort.
Sample	Lineage	Cluster	Body Source	Country	Continent	Organization	Year_Collected	Cefoxitin (mm)	Cefoxitin	Oxacillin (mm)	Oxacillin	TMP-SMX (mm)	TMP-SMX	Doxycycline (mm)	Doxycycline	Penicillin (mm)	Penicillin	Erythromycin (mm)	Erythromycin	Clindamycin (mm)	Clindamycin	D-test	Cefinase
857058	G	1	Urine	France	Europe	IHMA	2012	32	Susceptible	18	Susceptible	39	Susceptible	36	Susceptible	38	Susceptible	33	Susceptible	35	Susceptible	N/A	Neg
857592	S	3	Urine	United States	North America	IHMA	2012	36	Susceptible	20	Susceptible	40	Susceptible	35	Susceptible	41	Susceptible	6	Resistant	30	Susceptible	Neg	Pos
867448	S	3	Urine	Argentina	South America	IHMA	2012	31	Susceptible	16	Resistant	35	Susceptible	30	Susceptible	34	Susceptible	28	Susceptible	29	Susceptible	N/A	Pos
875372	S	3	Urine	Sweden	Europe	IHMA	2012	28	Susceptible	13	Resistant	19	Susceptible	31	Susceptible	31	Susceptible	29	Susceptible	30	Susceptible	N/A	Pos
942949	G	1	Urine	Portugal	Europe	IHMA	2013	29	Susceptible	16	Resistant	37	Susceptible	36	Susceptible	39	Susceptible	29	Susceptible	33	Susceptible	N/A	Pos
942959	G	2	Urine	Portugal	Europe	IHMA	2013	26	Susceptible	12	Resistant	36	Susceptible	29	Susceptible	35	Susceptible	26	Susceptible	28	Susceptible	N/A	Pos
966678	S	3	Wound/Tissue/Bone	Philippines	Asia	IHMA	2013	30	Susceptible	14	Resistant	35	Susceptible	30	Susceptible	32	Susceptible	27	Susceptible	31	Susceptible	N/A	Pos
975189	G	2	Urine	Russia	Europe	IHMA	2013	29	Susceptible	19	Susceptible	38	Susceptible	32	Susceptible	36	Susceptible	31	Susceptible	24	Susceptible	N/A	Pos
1046178	G	1	Urine	Kenya	Africa	IHMA	2013	28	Susceptible	14	Resistant	6	Resistant	30	Susceptible	32	Susceptible	6	Resistant	30	Susceptible	Neg	Pos
1095522	G	2	Wound/Tissue/Bone	Denmark	Europe	IHMA	2014	27	Susceptible	11	Resistant	36	Susceptible	33	Susceptible	30	Susceptible	6	Resistant	29	Susceptible	Neg	Pos
1109812	G	1	Urine	Kuwait	Asia	IHMA	2014	30	Susceptible	16	Resistant	36	Susceptible	33	Susceptible	35	Susceptible	6	Resistant	31	Susceptible	Neg	Neg
1249308	S	3	Urine	Greece	Europe	IHMA	2015	30	Susceptible	14	Resistant	33	Susceptible	32	Susceptible	34	Susceptible	30	Susceptible	29	Susceptible	N/A	Pos
1249675	S	3	Blood	Philippines	Asia	IHMA	2015	32	Susceptible	18	Susceptible	40	Susceptible	32	Susceptible	34	Susceptible	31	Susceptible	30	Susceptible	N/A	Pos
1272182	G	1	Wound/Tissue/Bone	Czech Republic	Europe	IHMA	2015	30	Susceptible	16	Resistant	37	Susceptible	33	Susceptible	39	Susceptible	6	Resistant	26	Susceptible	Neg	Neg
1272841	S	3	Urine	Taiwan, China	Asia	IHMA	2015	29	Susceptible	13	Resistant	32	Susceptible	27	Susceptible	30	Susceptible	7	Resistant	6	Resistant	N/A	Pos
1273812	G	1	Urine	United States	North America	IHMA	2015	42	Susceptible	25	Susceptible	6	Resistant	28	Susceptible	43	Susceptible	9	Resistant	32	Susceptible	Pos	Pos
1275526	G	1	Urine	United States	North America	IHMA	2015	30	Susceptible	16	Resistant	10	Resistant	12	Resistant	35	Susceptible	6	Resistant	31	Susceptible	Neg	Neg
1277649	S	3	Blood	Philippines	Asia	IHMA	2015	33	Susceptible	8	Resistant	36	Susceptible	33	Susceptible	34	Susceptible	13	Resistant	6	Resistant	N/A	Pos
1283127	G	1	Urine	Turkey	Asia	IHMA	2015	30	Susceptible	9	Resistant	35	Susceptible	32	Susceptible	32	Susceptible	6	Resistant	32	Susceptible	Neg	Pos
1286971	G	1	Urine	Netherlands	Europe	IHMA	2015	31	Susceptible	14	Resistant	31	Susceptible	33	Susceptible	32	Susceptible	6	Resistant	31	Susceptible	Neg	Pos
1288591	S	3	Urine	Colombia	South America	IHMA	2015	26	Susceptible	13	Resistant	34	Susceptible	27	Susceptible	32	Susceptible	8	Resistant	28	Susceptible	Neg	Pos
1301789	S	3	Sterile body fluid	Brazil	South America	IHMA	2015	30	Susceptible	14	Resistant	35	Susceptible	31	Susceptible	33	Susceptible	30	Susceptible	30	Susceptible	N/A	Pos
1301791	S	3	Blood	Brazil	South America	IHMA	2015	27	Susceptible	14	Resistant	15	Intermediate	28	Susceptible	35	Susceptible	8	Resistant	27	Susceptible	Pos	Neg
1302446	S	3	Urine	Brazil	South America	IHMA	2015	26	Susceptible	12	Resistant	6	Resistant	26	Susceptible	29	Susceptible	27	Susceptible	26	Susceptible	N/A	Pos
1302447	S	3	Urine	Brazil	South America	IHMA	2015	27	Susceptible	12	Resistant	6	Resistant	31	Susceptible	17	Resistant	6	Resistant	29	Susceptible	Neg	Pos
1302448	S	3	Urine	Colombia	South America	IHMA	2015	27	Susceptible	11	Resistant	35	Susceptible	30	Susceptible	16	Resistant	6	Resistant	23	Susceptible	Neg	Pos
1311754	G	1	Blood	Brazil	South America	IHMA	2015	30	Susceptible	18	Susceptible	36	Susceptible	30	Susceptible	33	Susceptible	29	Susceptible	31	Susceptible	N/A	Pos
1313796	S	3	Urine	Brazil	South America	IHMA	2015	28	Susceptible	10	Resistant	36	Susceptible	11	Resistant	29	Susceptible	29	Susceptible	28	Susceptible	N/A	Pos
1317396	S	3	Urine	South Africa	Africa	IHMA	2015	29	Susceptible	16	Resistant	33	Susceptible	28	Susceptible	32	Susceptible	28	Susceptible	28	Susceptible	N/A	Pos
1336189	G	1	Urine	United States	North America	IHMA	2015	29	Susceptible	18	Susceptible	36	Susceptible	30	Susceptible	37	Susceptible	29	Susceptible	31	Susceptible	N/A	Neg
1414112	S	3	Urine	Argentina	South America	IHMA	2016	28	Susceptible	6	Resistant	36	Susceptible	31	Susceptible	18	Resistant	28	Susceptible	28	Susceptible	N/A	Pos
1414116	S	3	Urine	Argentina	South America	IHMA	2016	35	Susceptible	12	Resistant	20	Susceptible	31	Susceptible	38	Susceptible	6	Resistant	33	Susceptible	Pos	Pos
1414480	G	1	Urine	Greece	Europe	IHMA	2016	28	Susceptible	7	Resistant	35	Susceptible	33	Susceptible	32	Susceptible	8	Resistant	31	Susceptible	Neg	Pos
1414788	S	3	Urine	Mexico	North America	IHMA	2016	37	Susceptible	6	Resistant	38	Susceptible	32	Susceptible	38	Susceptible	28	Susceptible	33	Susceptible	N/A	Pos
1416050	G	1	Wound/Tissue/Bone	Kuwait	Asia	IHMA	2016	31	Susceptible	6	Resistant	39	Susceptible	36	Susceptible	38	Susceptible	6	Resistant	33	Susceptible	Neg	Neg
1416890	S	3	Blood	Argentina	South America	IHMA	2016	30	Susceptible	6	Resistant	31	Susceptible	33	Susceptible	37	Susceptible	9	Resistant	35	Susceptible	Pos	Pos
1417125	G	1	Wound/Tissue/Bone	Argentina	South America	IHMA	2016	33	Susceptible	12	Resistant	39	Susceptible	13	Intermediate	43	Susceptible	32	Susceptible	33	Susceptible	N/A	Neg
1422144	G	1	Blood	United States	North America	IHMA	2016	30	Susceptible	6	Resistant	35	Susceptible	29	Susceptible	32	Susceptible	28	Susceptible	29	Susceptible	N/A	Neg
1423936	G	1	Urine	Hungary	Europe	IHMA	2016	31	Susceptible	8	Resistant	39	Susceptible	32	Susceptible	38	Susceptible	34	Susceptible	34	Susceptible	N/A	Neg
1428694	G	1	Urine	United States	North America	IHMA	2016	30	Susceptible	18	Susceptible	33	Susceptible	29	Susceptible	37	Susceptible	26	Susceptible	28	Susceptible	N/A	Pos
1428867	G	4	Urine	United States	North America	IHMA	2016	17	Resistant	6	Resistant	27	Susceptible	32	Susceptible	24	Resistant	8	Resistant	6	Resistant	N/A	Pos
1428892	G	1	Urine	United States	North America	IHMA	2016	27	Susceptible	6	Resistant	6	Resistant	16	Susceptible	39	Susceptible	6	Resistant	35	Susceptible	Neg	Neg
1429650	S	3	Urine	South Africa	Africa	IHMA	2016	28	Susceptible	13	Resistant	6	Resistant	28	Susceptible	29	Susceptible	28	Susceptible	29	Susceptible	N/A	Pos
1430544	G	1	Urine	United States	North America	IHMA	2016	31	Susceptible	17	Resistant	37	Susceptible	35	Susceptible	36	Susceptible	32	Susceptible	30	Susceptible	N/A	Pos
1431962	G	1	Urine	Chile	South America	IHMA	2016	31	Susceptible	15	Resistant	37	Susceptible	12	Resistant	33	Susceptible	7	Resistant	32	Susceptible	Neg	Pos
1433356	G	1	Urine	Czech Republic	Europe	IHMA	2016	30	Susceptible	17	Resistant	37	Susceptible	34	Susceptible	35	Susceptible	8	Resistant	31	Susceptible	Neg	Neg
1433588	G	1	Urine	France	Europe	IHMA	2016	34	Susceptible	18	Susceptible	39	Susceptible	37	Susceptible	38	Susceptible	7	Resistant	35	Susceptible	Neg	Neg
1433630	G	2	Urine	France	Europe	IHMA	2016	27	Susceptible	6	Resistant	37	Susceptible	32	Susceptible	35	Susceptible	9	Resistant	32	Susceptible	Neg	Pos
1433632	G	1	Urine	France	Europe	IHMA	2016	32	Susceptible	6	Resistant	39	Susceptible	33	Susceptible	38	Susceptible	33	Susceptible	34	Susceptible	N/A	Neg
1436320	S	3	Urine	Venezuela	South America	IHMA	2016	27	Susceptible	14	Resistant	32	Susceptible	31	Susceptible	37	Susceptible	28	Susceptible	27	Susceptible	N/A	Neg
1445692	S	3	Urine	Italy	Europe	IHMA	2016	31	Susceptible	16	Resistant	33	Susceptible	13	Intermediate	36	Susceptible	27	Susceptible	27	Susceptible	N/A	Pos
1447077	G	1	Urine	Austria	Europe	IHMA	2016	28	Susceptible	6	Resistant	37	Susceptible	32	Susceptible	33	Susceptible	31	Susceptible	33	Susceptible	N/A	Pos
1449024	S	3	Urine	United States	North America	IHMA	2016	29	Susceptible	6	Resistant	16	Susceptible	30	Susceptible	29	Susceptible	7	Resistant	27	Susceptible	Pos	Pos
1458408	G	1	Wound/Tissue/Bone	United States	North America	IHMA	2016	15	Resistant	6	Resistant	27	Susceptible	32	Susceptible	26	Resistant	8	Resistant	6	Resistant	N/A	Neg
1463301	S	3	Urine	Philippines	Asia	IHMA	2016	25	Susceptible	6	Resistant	33	Susceptible	30	Susceptible	32	Susceptible	11	Resistant	6	Resistant	N/A	Pos
1466389	S	3	Urine	Chile	South America	IHMA	2016	27	Susceptible	6	Resistant	38	Susceptible	32	Susceptible	35	Susceptible	31	Susceptible	31	Susceptible	N/A	Pos
1468698	G	1	Blood	United Kingdom	Europe	IHMA	2016	28	Susceptible	17	Resistant	35	Susceptible	32	Susceptible	36	Susceptible	10	Resistant	6	Resistant	N/A	Neg
1469126	G	1	Urine	France	Europe	IHMA	2016	26	Susceptible	11	Resistant	36	Susceptible	33	Susceptible	36	Susceptible	9	Resistant	34	Susceptible	Neg	Neg
1469128	G	1	Wound/Tissue/Bone	France	Europe	IHMA	2016	29	Susceptible	7	Resistant	36	Susceptible	33	Susceptible	35	Susceptible	31	Susceptible	32	Susceptible	N/A	Pos
1471928	S	3	Urine	Portugal	Europe	IHMA	2016	26	Susceptible	6	Resistant	36	Susceptible	30	Susceptible	30	Susceptible	27	Susceptible	28	Susceptible	N/A	Pos
1471932	G	2	Urine	Portugal	Europe	IHMA	2016	26	Susceptible	6	Resistant	37	Susceptible	32	Susceptible	36	Susceptible	30	Susceptible	32	Susceptible	N/A	Pos
1471936	S	3	Wound/Tissue/Bone	Portugal	Europe	IHMA	2016	31	Susceptible	8	Resistant	38	Susceptible	31	Susceptible	36	Susceptible	29	Susceptible	30	Susceptible	N/A	Pos
1480348	G	1	Urine	Korea, South	Asia	IHMA	2016	30	Susceptible	8	Resistant	38	Susceptible	13	Intermediate	37	Susceptible	31	Susceptible	31	Susceptible	N/A	Neg
1481109	G	1	Respiratory	Czech Republic	Europe	IHMA	2016	30	Susceptible	9	Resistant	39	Susceptible	32	Susceptible	37	Susceptible	32	Susceptible	32	Susceptible	N/A	Pos
1482959	G	2	Urine	United States	North America	IHMA	2016	24	Resistant	13	Resistant	33	Susceptible	31	Susceptible	35	Susceptible	30	Susceptible	25	Susceptible	N/A	Pos
1542708	G	1	Wound/Tissue/Bone	Netherlands	Europe	IHMA	2016	24	Resistant	15	Resistant	30	Susceptible	29	Susceptible	29	Susceptible	7	Resistant	30	Susceptible	Neg	Pos
1574260	S	3	Urine	Philippines	Asia	IHMA	2017	28	Susceptible	17	Resistant	12	Intermediate	32	Susceptible	34	Susceptible	6	Resistant	26	Susceptible	Neg	Pos
1574261	S	3	Urine	Philippines	Asia	IHMA	2017	30	Susceptible	18	Susceptible	33	Susceptible	31	Susceptible	34	Susceptible	29	Susceptible	30	Susceptible	N/A	Pos
1575178	S	3	Urine	Thailand	Asia	IHMA	2017	30	Susceptible	15	Resistant	36	Susceptible	31	Susceptible	33	Susceptible	31	Susceptible	29	Susceptible	N/A	Pos
1575179	S	3	Urine	Thailand	Asia	IHMA	2017	26	Susceptible	16	Resistant	36	Susceptible	12	Resistant	34	Susceptible	31	Susceptible	26	Susceptible	N/A	Pos
1577786	G	1	Urine	Portugal	Europe	IHMA	2017	28	Susceptible	15	Resistant	35	Susceptible	12	Resistant	31	Susceptible	6	Resistant	30	Susceptible	Neg	Neg
1577788	S	3	Urine	Portugal	Europe	IHMA	2017	29	Susceptible	17	Resistant	18	Susceptible	29	Susceptible	33	Susceptible	6	Resistant	26	Susceptible	Pos	Pos
1578949	G	1	Urine	Israel	Asia	IHMA	2017	23	Resistant	12	Resistant	36	Susceptible	32	Susceptible	33	Susceptible	12	Resistant	32	Susceptible	Neg	Neg
1579793	G	1	Urine	Israel	Asia	IHMA	2017	28	Susceptible	21	Susceptible	41	Susceptible	33	Susceptible	36	Susceptible	32	Susceptible	31	Susceptible	N/A	Pos
1587630	G	1	Urine	Kuwait	Asia	IHMA	2017	33	Susceptible	19	Susceptible	40	Susceptible	32	Susceptible	41	Susceptible	10	Resistant	32	Susceptible	Neg	Neg
1590868	S	3	Blood	Israel	Asia	IHMA	2017	26	Susceptible	14	Resistant	36	Susceptible	31	Susceptible	34	Susceptible	31	Susceptible	25	Susceptible	N/A	Pos
1591537	G	4	Urine	France	Europe	IHMA	2017	23	Resistant	6	Resistant	34	Susceptible	29	Susceptible	28	Resistant	29	Susceptible	28	Susceptible	N/A	Pos
1591540	S	3	Urine	France	Europe	IHMA	2017	29	Susceptible	16	Resistant	36	Susceptible	37	Susceptible	34	Susceptible	30	Susceptible	31	Susceptible	N/A	Pos
1598574	S	3	Urine	Philippines	Asia	IHMA	2017	30	Susceptible	8	Resistant	16	Susceptible	31	Susceptible	33	Susceptible	27	Susceptible	30	Susceptible	N/A	Pos
1608494	G	2	Urine	Germany	Europe	IHMA	2017	24	Resistant	14	Resistant	36	Susceptible	31	Susceptible	33	Susceptible	6	Resistant	31	Susceptible	Pos	Pos
1608555	G	2	Urine	Germany	Europe	IHMA	2017	26	Susceptible	19	Susceptible	35	Susceptible	32	Susceptible	36	Susceptible	33	Susceptible	30	Susceptible	N/A	Pos
1608592	G	1	Urine	Germany	Europe	IHMA	2017	29	Susceptible	17	Resistant	37	Susceptible	33	Susceptible	39	Susceptible	32	Susceptible	31	Susceptible	N/A	Neg
1608599	G	2	Urine	Germany	Europe	IHMA	2017	26	Susceptible	15	Resistant	38	Susceptible	30	Susceptible	36	Susceptible	30	Susceptible	29	Susceptible	N/A	Pos
1610587	G	1	Blood	Venezuela	South America	IHMA	2017	31	Susceptible	17	Resistant	41	Susceptible	12	Resistant	33	Susceptible	33	Susceptible	32	Susceptible	N/A	Pos
1610592	S	3	Urine	Venezuela	South America	IHMA	2017	9	Resistant	6	Resistant	35	Susceptible	31	Susceptible	8	Resistant	6	Resistant	23	Susceptible	Neg	Pos
1610593	S	3	Urine	Venezuela	South America	IHMA	2017	29	Susceptible	18	Susceptible	37	Susceptible	32	Susceptible	36	Susceptible	31	Susceptible	31	Susceptible	N/A	Pos
1611253	G	1	Urine	Czech Republic	Europe	IHMA	2017	29	Susceptible	17	Resistant	38	Susceptible	33	Susceptible	35	Susceptible	12	Resistant	31	Susceptible	Neg	Neg
1611512	G	4	Respiratory	Russia	Europe	IHMA	2017	29	Susceptible	16	Resistant	36	Susceptible	28	Susceptible	34	Susceptible	31	Susceptible	26	Susceptible	N/A	Pos
1612274	G	2	Urine	Russia	Europe	IHMA	2017	24	Resistant	6	Resistant	36	Susceptible	33	Susceptible	25	Resistant	7	Resistant	33	Susceptible	Neg	Pos
1626543	G	1	Urine	Netherlands	Europe	IHMA	2017	32	Susceptible	18	Susceptible	36	Susceptible	32	Susceptible	39	Susceptible	30	Susceptible	31	Susceptible	N/A	Neg
1636054	G	1	Urine	Romania	Europe	IHMA	2017	32	Susceptible	17	Resistant	36	Susceptible	12	Resistant	34	Susceptible	6	Resistant	31	Susceptible	Neg	Pos
1653245	G	1	Urine	United Kingdom	Europe	IHMA	2017	29	Susceptible	19	Susceptible	39	Susceptible	34	Susceptible	35	Susceptible	8	Resistant	32	Susceptible	Pos	Pos
1662485	G	1	Blood	South Africa	Africa	IHMA	2017	30	Susceptible	18	Susceptible	6	Resistant	31	Susceptible	33	Susceptible	6	Resistant	30	Susceptible	Neg	Pos
1665897	S	3	Blood	Venezuela	South America	IHMA	2017	29	Susceptible	13	Resistant	38	Susceptible	33	Susceptible	19	Resistant	30	Susceptible	29	Susceptible	N/A	Pos
1666400	G	2	Urine	Germany	Europe	IHMA	2017	23	Resistant	6	Resistant	34	Susceptible	30	Susceptible	36	Susceptible	34	Susceptible	36	Susceptible	N/A	Neg
1679403	S	3	Urine	Greece	Europe	IHMA	2017	26	Susceptible	12	Resistant	32	Susceptible	30	Susceptible	33	Susceptible	6	Resistant	25	Susceptible	Neg	Pos
1690993	G	2	Wound/Tissue/Bone	Belgium	Europe	IHMA	2017	27	Susceptible	14	Resistant	36	Susceptible	31	Susceptible	32	Susceptible	8	Resistant	6	Resistant	N/A	Pos
1708811	S	3	Urine	Brazil	South America	IHMA	2017	31	Susceptible	16	Resistant	21	Susceptible	32	Susceptible	32	Susceptible	31	Susceptible	32	Susceptible	N/A	Pos
1708817	S	3	Respiratory	Brazil	South America	IHMA	2017	28	Susceptible	13	Resistant	36	Susceptible	31	Susceptible	30	Susceptible	6	Resistant	29	Susceptible	Neg	Pos
1708968	S	3	Urine	Brazil	South America	IHMA	2017	26	Susceptible	15	Resistant	10	Resistant	27	Susceptible	32	Susceptible	6	Resistant	26	Susceptible	Neg	Neg
1708975	S	3	Urine	Brazil	South America	IHMA	2017	29	Susceptible	15	Resistant	33	Susceptible	31	Susceptible	31	Susceptible	31	Susceptible	30	Susceptible	N/A	Pos
1708984	S	3	Urine	Brazil	South America	IHMA	2017	28	Susceptible	14	Resistant	6	Resistant	29	Susceptible	32	Susceptible	6	Resistant	29	Susceptible	Neg	Pos
1709002	S	3	Urine	Brazil	South America	IHMA	2017	28	Susceptible	15	Resistant	35	Susceptible	28	Susceptible	31	Susceptible	29	Susceptible	30	Susceptible	N/A	Pos
1709004	S	3	Urine	Brazil	South America	IHMA	2017	27	Susceptible	16	Resistant	33	Susceptible	29	Susceptible	32	Susceptible	6	Resistant	29	Susceptible	Neg	Pos
1709031	S	3	Urine	Brazil	South America	IHMA	2017	28	Susceptible	14	Resistant	35	Susceptible	31	Susceptible	31	Susceptible	6	Resistant	28	Susceptible	Pos	Pos
1709032	S	3	Urine	Brazil	South America	IHMA	2017	26	Susceptible	13	Resistant	34	Susceptible	29	Susceptible	33	Susceptible	6	Resistant	30	Susceptible	Neg	Pos
1709041	S	3	Urine	Brazil	South America	IHMA	2017	26	Susceptible	15	Resistant	33	Susceptible	30	Susceptible	30	Susceptible	27	Susceptible	28	Susceptible	N/A	Pos
1709043	S	3	Urine	Brazil	South America	IHMA	2017	29	Susceptible	12	Resistant	35	Susceptible	12	Resistant	30	Susceptible	30	Susceptible	26	Susceptible	N/A	Pos
1709174	S	3	Urine	Brazil	South America	IHMA	2017	28	Susceptible	16	Resistant	33	Susceptible	28	Susceptible	31	Susceptible	27	Susceptible	31	Susceptible	N/A	Pos
1709188	S	3	Wound/Tissue/Bone	Brazil	South America	IHMA	2017	27	Susceptible	17	Resistant	35	Susceptible	30	Susceptible	33	Susceptible	7	Resistant	31	Susceptible	Neg	Pos
1709195	S	3	Urine	Brazil	South America	IHMA	2017	25	Susceptible	16	Resistant	35	Susceptible	28	Susceptible	33	Susceptible	8	Resistant	30	Susceptible	Neg	Pos
1717394	G	1	Urine	Spain	Europe	IHMA	2017	28	Susceptible	11	Resistant	37	Susceptible	32	Susceptible	32	Susceptible	31	Susceptible	31	Susceptible	N/A	Pos
1744949	G	1	Urine	Czech Republic	Europe	IHMA	2017	30	Susceptible	17	Resistant	39	Susceptible	30	Susceptible	34	Susceptible	6	Resistant	29	Susceptible	Neg	Pos
1785144	S	3	Blood	Italy	Europe	IHMA	2018	28	Susceptible	13	Resistant	25	Susceptible	30	Susceptible	32	Susceptible	6	Resistant	27	Susceptible	Neg	Pos
1785146	S	3	Blood	Italy	Europe	IHMA	2018	28	Susceptible	13	Resistant	24	Susceptible	30	Susceptible	31	Susceptible	6	Resistant	26	Susceptible	Neg	Pos
1809848	S	3	Blood	Nigeria	Africa	IHMA	2018	16	Resistant	6	Resistant	17	Susceptible	11	Resistant	12	Resistant	6	Resistant	29	Susceptible	Pos	Pos
1872676	S	3	Blood	United States	North America	IHMA	2018	40	Susceptible	26	Susceptible	36	Susceptible	34	Susceptible	45	Susceptible	30	Susceptible	30	Susceptible	N/A	Pos
CHLA-001	S	3	Urine	United States	North America	CHLA		27	Susceptible	13	Resistant	35	Susceptible	13	Intermediate	32	Susceptible	29	Susceptible	30	Susceptible	N/A	Pos
CHLA-002	G	1	Urine	United States	North America	CHLA		17	Resistant	6	Resistant	33	Susceptible	33	Susceptible	27	Resistant	6	Resistant	24	Susceptible	Neg	Neg
CHLA-003	G	1	Urine	United States	North America	CHLA		31	Susceptible	15	Resistant	36	Susceptible	33	Susceptible	37	Susceptible	28	Susceptible	27	Susceptible	N/A	Pos
CHLA-004	S	3	Urine	United States	North America	CHLA		30	Susceptible	15	Resistant	35	Susceptible	32	Susceptible	31	Susceptible	28	Susceptible	28	Susceptible	N/A	Pos
CHLA-005	G	1	Urine	United States	North America	CHLA		31	Susceptible	24	Susceptible	34	Susceptible	33	Susceptible	38	Susceptible	31	Susceptible	34	Susceptible	N/A	Pos
CHLA-006	G	1	Urine	United States	North America	CHLA		28	Susceptible	13	Resistant	33	Susceptible	14	Intermediate	33	Susceptible	31	Susceptible	31	Susceptible	N/A	Neg
CHLA-007	G	1	Urine	United States	North America	CHLA		30	Susceptible	15	Resistant	36	Susceptible	36	Susceptible	33	Susceptible	6	Resistant	32	Susceptible	Pos	Neg
CHLA-008	G	1	Blood	United States	North America	CHLA		32	Susceptible	13	Resistant	38	Susceptible	33	Susceptible	33	Susceptible	35	Susceptible	33	Susceptible	N/A	Pos
CHLA-009	G	1	Urine	United States	North America	CHLA		18	Resistant	6	Resistant	34	Susceptible	34	Susceptible	20	Resistant	6	Resistant	32	Susceptible	Neg	Neg
CHLA-010	G	1	Sterile body fluid	United States	North America	CHLA		29	Susceptible	14	Resistant	39	Susceptible	34	Susceptible	33	Susceptible	6	Resistant	31	Susceptible	Neg	Neg
CHLA-011	G	1	Urine	United States	North America	CHLA		30	Susceptible	13	Resistant	37	Susceptible	35	Susceptible	33	Susceptible	30	Susceptible	32	Susceptible	N/A	Pos
CHLA-012	G	1	Urine	United States	North America	CHLA		28	Susceptible	14	Resistant	36	Susceptible	14	Intermediate	33	Susceptible	6	Resistant	32	Susceptible	Neg	Neg
sap-wu-001	G	1	Urine	United States	North America	WUSM	2018	29	Susceptible	20	Susceptible	35	Susceptible	30	Susceptible	39	Susceptible	30	Susceptible	30	Susceptible	N/A	Neg
sap-wu-002	G	2	Urine	United States	North America	WUSM	2020	29	Susceptible	18	Susceptible	37	Susceptible	31	Susceptible	38	Susceptible	29	Susceptible	28	Susceptible	N/A	Pos
sap-wu-003	G	2	Urine	United States	North America	WUSM	2020	26	Susceptible	14	Resistant	38	Susceptible	33	Susceptible	36	Susceptible	10	Resistant	28	Susceptible	Pos	Pos
sap-wu-004	G	4	Urine	United States	North America	WUSM	2018	27	Susceptible	16	Resistant	36	Susceptible	31	Susceptible	32	Susceptible	30	Susceptible	30	Susceptible	N/A	Pos
sap-wu-005	G	1	Urine	United States	North America	WUSM	2018	31	Susceptible	19	Susceptible	38	Susceptible	14	Intermediate	37	Susceptible	10	Resistant	29	Susceptible	Pos	Neg
sap-wu-006	G	1	Urine	United States	North America	WUSM	2020	29	Susceptible	14	Resistant	36	Susceptible	31	Susceptible	38	Susceptible	11	Resistant	6	Resistant	N/A	Neg
sap-wu-007	G	1	Urine	United States	North America	WUSM	2018	28	Susceptible	15	Resistant	38	Susceptible	30	Susceptible	33	Susceptible	30	Susceptible	34	Susceptible	N/A	Pos
sap-wu-008	G	2	Urine	United States	North America	WUSM	2018	28	Susceptible	12	Resistant	28	Susceptible	32	Susceptible	37	Susceptible	6	Resistant	6	Resistant	N/A	Pos
sap-wu-009	G	1	Urine	United States	North America	WUSM	2018	31	Susceptible	19	Susceptible	36	Susceptible	33	Susceptible	38	Susceptible	6	Resistant	33	Susceptible	Neg	Neg
sap-wu-010	G	1	Urine	United States	North America	WUSM	2018	30	Susceptible	16	Resistant	34	Susceptible	33	Susceptible	38	Susceptible	29	Susceptible	33	Susceptible	N/A	Pos
sap-wu-011	G	2	Urine	United States	North America	WUSM	2018	27	Susceptible	15	Resistant	35	Susceptible	31	Susceptible	39	Susceptible	29	Susceptible	30	Susceptible	N/A	Pos
sap-wu-012	G	2	Urine	United States	North America	WUSM	2018	27	Susceptible	16	Resistant	38	Susceptible	33	Susceptible	38	Susceptible	9	Resistant	6	Resistant	N/A	Pos
sap-wu-013	G	1	Urine	United States	North America	WUSM	2018	28	Susceptible	14	Resistant	37	Susceptible	31	Susceptible	31	Susceptible	31	Susceptible	33	Susceptible	N/A	Pos
sap-wu-014	G	2	Urine	United States	North America	WUSM	2018	27	Susceptible	9	Resistant	34	Susceptible	32	Susceptible	35	Susceptible	17	Intermediate	32	Susceptible	Pos	Pos
sap-wu-015	S	3	Urine	United States	North America	WUSM	2018	28	Susceptible	15	Resistant	22	Susceptible	29	Susceptible	34	Susceptible	8	Resistant	30	Susceptible	Pos	Pos
sap-wu-016	G	1	Urine	United States	North America	WUSM	2020	24	Resistant	13	Resistant	30	Susceptible	29	Susceptible	31	Susceptible	27	Susceptible	26	Susceptible	N/A	Pos
sap-wu-017	G	1	Urine	United States	North America	WUSM	2018	31	Susceptible	16	Resistant	33	Susceptible	32	Susceptible	33	Susceptible	6	Resistant	31	Susceptible	Neg	Pos
sap-wu-018	G	1	Urine	United States	North America	WUSM	2018	16	Resistant	8	Resistant	34	Susceptible	30	Susceptible	30	Susceptible	31	Susceptible	25	Susceptible	N/A	Neg
sap-wu-019	G	1	Urine	United States	North America	WUSM	2018	27	Susceptible	19	Susceptible	35	Susceptible	13	Intermediate	37	Susceptible	30	Susceptible	29	Susceptible	N/A	Neg
sap-wu-020	G	1	Urine	United States	North America	WUSM	2020	27	Susceptible	20	Susceptible	39	Susceptible	33	Susceptible	41	Susceptible	33	Susceptible	32	Susceptible	N/A	Neg
sap-wu-021	G	4	Urine	United States	North America	WUSM	2020	26	Susceptible	12	Resistant	37	Susceptible	28	Susceptible	31	Susceptible	28	Susceptible	28	Susceptible	N/A	Pos
sap-wu-022	G	2	Urine	United States	North America	WUSM	2020	24	Resistant	13	Resistant	26	Susceptible	32	Susceptible	35	Susceptible	6	Resistant	6	Resistant	N/A	Pos
sap-wu-023	G	4	Urine	United States	North America	WUSM	2020	25	Susceptible	14	Resistant	37	Susceptible	30	Susceptible	33	Susceptible	6	Resistant	32	Susceptible	Neg	Pos
sap-wu-024	G	2	Urine	United States	North America	WUSM	2020	30	Susceptible	17	Resistant	38	Susceptible	32	Susceptible	39	Susceptible	11	Resistant	6	Resistant	N/A	Pos
sap-wu-025	G	2	Urine	United States	North America	WUSM	2020	25	Susceptible	13	Resistant	34	Susceptible	31	Susceptible	35	Susceptible	10	Resistant	31	Susceptible	Pos	Pos
sap-wu-026	G	1	Urine	United States	North America	WUSM	2020	29	Susceptible	18	Susceptible	37	Susceptible	33	Susceptible	36	Susceptible	32	Susceptible	32	Susceptible	N/A	Neg
sap-wu-027	G	1	Urine	United States	North America	WUSM	2020	38	Susceptible	25	Susceptible	37	Susceptible	12	Resistant	42	Susceptible	28	Susceptible	27	Susceptible	N/A	Neg
sap-wu-028	G	4	Urine	United States	North America	WUSM	2020	28	Susceptible	13	Resistant	39	Susceptible	33	Susceptible	33	Susceptible	6	Resistant	6	Resistant	N/A	Pos
sap-wu-029	G	1	Urine	United States	North America	WUSM	2020	30	Susceptible	18	Susceptible	36	Susceptible	32	Susceptible	36	Susceptible	29	Susceptible	31	Susceptible	N/A	Neg
sap-wu-030	G	1	Urine	United States	North America	WUSM	2020	17	Resistant	6	Resistant	40	Susceptible	31	Susceptible	14	Resistant	9	Resistant	27	Susceptible	Neg	Neg
sap-wu-031	G	1	Urine	United States	North America	WUSM	2020	28	Susceptible	16	Resistant	38	Susceptible	12	Resistant	38	Susceptible	8	Resistant	32	Susceptible	Neg	Neg
sap-wu-032	G	2	Urine	United States	North America	WUSM	2020	27	Susceptible	18	Susceptible	36	Susceptible	30	Susceptible	36	Susceptible	29	Susceptible	25	Susceptible	N/A	Neg
sap-wu-033	G	1	Urine	United States	North America	WUSM	2020	30	Susceptible	14	Resistant	36	Susceptible	30	Susceptible	31	Susceptible	29	Susceptible	28	Susceptible	N/A	Pos
sap-wu-034	G	2	Urine	United States	North America	WUSM	2020	28	Susceptible	17	Resistant	38	Susceptible	30	Susceptible	38	Susceptible	8	Resistant	29	Susceptible	Neg	Pos
sap-wu-035	G	1	Urine	United States	North America	WUSM	2020	32	Susceptible	19	Susceptible	41	Susceptible	33	Susceptible	42	Susceptible	31	Susceptible	33	Susceptible	N/A	Neg
sap-wu-036	G	1	Urine	United States	North America	WUSM	2020	28	Susceptible	16	Resistant	38	Susceptible	30	Susceptible	40	Susceptible	31	Susceptible	30	Susceptible	N/A	Neg
sap-wu-037	G	1	Urine	United States	North America	WUSM	2020	24	Resistant	16	Resistant	35	Susceptible	33	Susceptible	36	Susceptible	28	Susceptible	27	Susceptible	N/A	Neg
sap-wu-038	G	1	Urine	United States	North America	WUSM	2020	30	Susceptible	18	Susceptible	38	Susceptible	33	Susceptible	40	Susceptible	6	Resistant	6	Resistant	N/A	Neg
sap-wu-039	G	1	Urine	United States	North America	WUSM	2020	29	Susceptible	20	Susceptible	31	Susceptible	33	Susceptible	40	Susceptible	32	Susceptible	6	Resistant	N/A	Neg
sap-wu-040	G	1	Urine	United States	North America	WUSM	2020	30	Susceptible	17	Resistant	19	Susceptible	34	Susceptible	36	Susceptible	8	Resistant	6	Resistant	N/A	Pos
sap-wu-041	G	2	Urine	United States	North America	WUSM	2020	25	Susceptible	17	Resistant	35	Susceptible	32	Susceptible	38	Susceptible	31	Susceptible	29	Susceptible	N/A	Pos
sap-wu-042	G	1	Urine	United States	North America	WUSM	2020	29	Susceptible	17	Resistant	30	Susceptible	32	Susceptible	39	Susceptible	31	Susceptible	6	Resistant	N/A	Neg
sap-wu-043	G	2	Urine	United States	North America	WUSM	2020	27	Susceptible	14	Resistant	34	Susceptible	30	Susceptible	34	Susceptible	29	Susceptible	27	Susceptible	N/A	Pos
sap-wu-044	G	4	Urine	United States	North America	WUSM	2020	26	Susceptible	15	Resistant	37	Susceptible	31	Susceptible	31	Susceptible	8	Resistant	30	Susceptible	Neg	Pos
sap-wu-045	G	1	Urine	United States	North America	WUSM	2020	30	Susceptible	19	Susceptible	36	Susceptible	31	Susceptible	35	Susceptible	32	Susceptible	37	Susceptible	N/A	Pos
sap-wu-046	G	1	Urine	United States	North America	WUSM	2020	29	Susceptible	17	Resistant	35	Susceptible	30	Susceptible	37	Susceptible	27	Susceptible	27	Susceptible	N/A	Neg
sap-wu-047	G	4	Urine	United States	North America	WUSM	2020	27	Susceptible	18	Susceptible	35	Susceptible	33	Susceptible	32	Susceptible	29	Susceptible	30	Susceptible	N/A	Pos
sap-wu-048	G	1	Urine	United States	North America	WUSM	2020	25	Susceptible	20	Susceptible	32	Susceptible	16	Susceptible	39	Susceptible	31	Susceptible	31	Susceptible	N/A	Pos
sap-wu-049	G	1	Urine	United States	North America	WUSM	2020	26	Susceptible	21	Susceptible	32	Susceptible	34	Susceptible	40	Susceptible	9	Resistant	31	Susceptible	Neg	Pos
sap-wu-050	G	4	Urine	United States	North America	WUSM	2020	26	Susceptible	16	Resistant	36	Susceptible	32	Susceptible	34	Susceptible	8	Resistant	29	Susceptible	Neg	Pos
sap-wu-051	G	1	Urine	United States	North America	WUSM	2020	29	Susceptible	18	Susceptible	36	Susceptible	35	Susceptible	35	Susceptible	30	Susceptible	31	Susceptible	N/A	Neg
sap-wu-052	G	4	Urine	United States	North America	WUSM	2020	28	Susceptible	14	Resistant	38	Susceptible	31	Susceptible	31	Susceptible	6	Resistant	6	Resistant	N/A	Pos
sap-wu-053	G	1	Urine	United States	North America	WUSM	2020	32	Susceptible	18	Susceptible	38	Susceptible	32	Susceptible	36	Susceptible	32	Susceptible	30	Susceptible	N/A	Pos
sap-wu-054	G	2	Urine	United States	North America	WUSM	2020	31	Susceptible	19	Susceptible	40	Susceptible	40	Susceptible	41	Susceptible	11	Resistant	32	Susceptible	Neg	Neg
sap-wu-055	G	1	Urine	United States	North America	WUSM	2020	29	Susceptible	17	Resistant	38	Susceptible	34	Susceptible	34	Susceptible	30	Susceptible	31	Susceptible	N/A	Pos
sap-wu-056	G	1	Urine	United States	North America	WUSM	2020	19	Resistant	18	Susceptible	29	Susceptible	35	Susceptible	36	Susceptible	33	Susceptible	33	Susceptible	N/A	Neg
sap-wu-057	G	1	Urine	United States	North America	WUSM	2020	31	Susceptible	22	Susceptible	41	Susceptible	36	Susceptible	42	Susceptible	35	Susceptible	6	Resistant	N/A	Neg
sap-wu-058	G	2	Urine	United States	North America	WUSM	2020	28	Susceptible	19	Susceptible	39	Susceptible	33	Susceptible	38	Susceptible	29	Susceptible	29	Susceptible	N/A	Pos
sap-wu-059	G	1	Urine	United States	North America	WUSM	2020	31	Susceptible	19	Susceptible	36	Susceptible	40	Susceptible	40	Susceptible	8	Resistant	30	Susceptible	Neg	Pos
sap-wu-060	G	1	Urine	United States	North America	WUSM	2020	28	Susceptible	18	Susceptible	38	Susceptible	35	Susceptible	37	Susceptible	29	Susceptible	29	Susceptible	N/A	Neg
sap-wu-061	G	2	Urine	United States	North America	WUSM	2020	27	Susceptible	16	Resistant	37	Susceptible	35	Susceptible	38	Susceptible	6	Resistant	30	Susceptible	Neg	Pos
sap-wu-062	S	3	Urine	United States	North America	WUSM	2020	30	Susceptible	20	Susceptible	25	Susceptible	13	Intermediate	39	Susceptible	11	Resistant	26	Susceptible	Pos	Neg
sap-wu-063	G	2	Urine	United States	North America	WUSM	2020	30	Susceptible	20	Susceptible	40	Susceptible	31	Susceptible	38	Susceptible	28	Susceptible	30	Susceptible	N/A	Pos
sap-wu-064	G	1	Urine	United States	North America	WUSM	2020	14	Resistant	12	Resistant	32	Susceptible	37	Susceptible	31	Susceptible	8	Resistant	28	Susceptible	Neg	Pos
sap-wu-065	G	2	Urine	United States	North America	WUSM	2020	27	Susceptible	16	Resistant	38	Susceptible	30	Susceptible	38	Susceptible	31	Susceptible	32	Susceptible	N/A	Pos
sap-wu-066	G	1	Urine	United States	North America	WUSM	2020	31	Susceptible	18	Susceptible	34	Susceptible	35	Susceptible	35	Susceptible	6	Resistant	31	Susceptible	Neg	Pos
sap-wu-067	G	1	Urine	United States	North America	WUSM	2020	35	Susceptible	21	Susceptible	40	Susceptible	38	Susceptible	42	Susceptible	31	Susceptible	34	Susceptible	N/A	Neg
sap-wu-068	G	2	Urine	United States	North America	WUSM	2020	28	Susceptible	16	Resistant	36	Susceptible	33	Susceptible	37	Susceptible	9	Resistant	6	Resistant	N/A	Pos
sap-wu-069	G	4	Urine	United States	North America	WUSM	2020	27	Susceptible	15	Resistant	39	Susceptible	35	Susceptible	35	Susceptible	11	Resistant	33	Susceptible	Neg	Pos
sap-wu-070	G	1	Urine	United States	North America	WUSM	2020	28	Susceptible	19	Susceptible	34	Susceptible	37	Susceptible	42	Susceptible	35	Susceptible	31	Susceptible	N/A	Neg
sap-wu-071	G	1	Urine	United States	North America	WUSM	2020	28	Susceptible	16	Resistant	35	Susceptible	31	Susceptible	37	Susceptible	29	Susceptible	25	Susceptible	N/A	Neg
sap-wu-072	G	1	Urine	United States	North America	WUSM	2020	32	Susceptible	19	Susceptible	41	Susceptible	36	Susceptible	40	Susceptible	35	Susceptible	36	Susceptible	N/A	Pos
sap-wu-073	G	1	Urine	United States	North America	WUSM	2020	18	Resistant	8	Resistant	6	Resistant	36	Susceptible	28	Resistant	8	Resistant	6	Resistant	N/A	Pos
sap-wu-074	G	2	Urine	United States	North America	WUSM	2020	25	Susceptible	14	Resistant	36	Susceptible	34	Susceptible	36	Susceptible	10	Resistant	31	Susceptible	Pos	Pos
sap-wu-075	G	4	Urine	United States	North America	WUSM	2020	27	Susceptible	14	Resistant	37	Susceptible	32	Susceptible	32	Susceptible	29	Susceptible	30	Susceptible	N/A	Pos
sap-wu-076	G	1	Urine	United States	North America	WUSM	2020	31	Susceptible	20	Susceptible	39	Susceptible	36	Susceptible	39	Susceptible	6	Resistant	6	Resistant	N/A	Neg
sap-wu-077	G	1	Urine	United States	North America	WUSM	2020	31	Susceptible	18	Susceptible	37	Susceptible	33	Susceptible	36	Susceptible	31	Susceptible	30	Susceptible	N/A	Pos
sap-wu-078	G	2	Urine	United States	North America	WUSM	2020	27	Susceptible	12	Resistant	35	Susceptible	32	Susceptible	34	Susceptible	28	Susceptible	27	Susceptible	N/A	Pos
sap-wu-079	G	1	Urine	United States	North America	WUSM	2020	31	Susceptible	18	Susceptible	33	Susceptible	16	Susceptible	35	Susceptible	6	Resistant	30	Susceptible	Neg	Pos
sap-wu-081	G	2	Urine	United States	North America	WUSM	2020	27	Susceptible	15	Resistant	39	Susceptible	33	Susceptible	36	Susceptible	6	Resistant	29	Susceptible	Neg	Pos
sap-wu-082	G	1	Urine	United States	North America	WUSM	2020	26	Susceptible	16	Resistant	34	Susceptible	32	Susceptible	35	Susceptible	26	Susceptible	27	Susceptible	N/A	Neg
sap-wu-083	G	1	Urine	United States	North America	WUSM	2020	30	Susceptible	19	Susceptible	33	Susceptible	34	Susceptible	33	Susceptible	7	Resistant	30	Susceptible	Neg	Pos
sap-wu-084	G	1	Urine	United States	North America	WUSM	2020	26	Susceptible	18	Susceptible	39	Susceptible	34	Susceptible	33	Susceptible	6	Resistant	30	Susceptible	Neg	Pos
sap-wu-085	G	1	Urine	United States	North America	WUSM	2020	14	Resistant	6	Resistant	36	Susceptible	32	Susceptible	12	Resistant	6	Resistant	27	Susceptible	Neg	Pos
sap-wu-086	G	1	Urine	United States	North America	WUSM	2020	25	Susceptible	16	Resistant	34	Susceptible	31	Susceptible	37	Susceptible	27	Susceptible	28	Susceptible	N/A	Neg
sap-wu-087	G	1	Urine	United States	North America	WUSM	2020	24	Resistant	20	Susceptible	34	Susceptible	33	Susceptible	41	Susceptible	14	Intermediate	6	Resistant	N/A	Neg
sap-wu-088	G	2	Urine	United States	North America	WUSM	2020	26	Susceptible	16	Resistant	37	Susceptible	32	Susceptible	36	Susceptible	6	Resistant	29	Susceptible	Neg	Pos
sap-wu-089	G	1	Urine	United States	North America	WUSM	2020	25	Susceptible	14	Resistant	37	Susceptible	36	Susceptible	33	Susceptible	32	Susceptible	31	Susceptible	N/A	Pos
sap-wu-090	G	2	Urine	United States	North America	WUSM	2020	23	Resistant	19	Susceptible	35	Susceptible	35	Susceptible	38	Susceptible	29	Susceptible	28	Susceptible	N/A	Neg
sap-wu-091	G	1	Urine	United States	North America	WUSM	2020	30	Susceptible	19	Susceptible	35	Susceptible	35	Susceptible	35	Susceptible	6	Resistant	30	Susceptible	Neg	Pos
sap-wu-092	G	1	Urine	United States	North America	WUSM	2020	32	Susceptible	18	Susceptible	37	Susceptible	35	Susceptible	36	Susceptible	31	Susceptible	31	Susceptible	N/A	Neg
sap-wu-093	G	1	Urine	United States	North America	WUSM	2020	32	Susceptible	21	Susceptible	35	Susceptible	36	Susceptible	40	Susceptible	6	Resistant	32	Susceptible	Neg	Neg
sap-wu-094	G	1	Urine	United States	North America	WUSM	2020	33	Susceptible	18	Susceptible	36	Susceptible	36	Susceptible	34	Susceptible	30	Susceptible	31	Susceptible	N/A	Pos
sap-wu-095	G	1	Urine	United States	North America	WUSM	2020	28	Susceptible	22	Susceptible	16	Susceptible	36	Susceptible	39	Susceptible	6	Resistant	33	Susceptible	Neg	Neg
sap-wu-096	G	1	Urine	United States	North America	WUSM	2020	22	Resistant	16	Resistant	37	Susceptible	33	Susceptible	30	Susceptible	9	Resistant	30	Susceptible	Pos	Neg
sap-wu-097	G	1	Urine	United States	North America	WUSM	2020	28	Susceptible	17	Resistant	36	Susceptible	35	Susceptible	34	Susceptible	29	Susceptible	29	Susceptible	N/A	Neg
sap-wu-098	G	2	Blood	United States	North America	WUSM	2021	27	Susceptible	11	Resistant	34	Susceptible	33	Susceptible	35	Susceptible	6	Resistant	30	Susceptible	Neg	Neg
sap-wu-099	G	1	Blood	United States	North America	WUSM	2021	29	Susceptible	13	Resistant	31	Susceptible	13	Intermediate	30	Susceptible	6	Resistant	29	Susceptible	Neg	Pos
sap-wu-100	G	2	Blood	United States	North America	WUSM	2021	27	Susceptible	14	Resistant	35	Susceptible	31	Susceptible	33	Susceptible	29	Susceptible	28	Susceptible	N/A	Pos
sap-wu-101	G	2	Blood	United States	North America	WUSM	2021	27	Susceptible	12	Resistant	35	Susceptible	32	Susceptible	35	Susceptible	6	Resistant	31	Susceptible	Neg	Pos
sap-wu-102	G	1	Blood	United States	North America	WUSM	2021	24	Resistant	13	Resistant	31	Susceptible	30	Susceptible	29	Susceptible	27	Susceptible	26	Susceptible	N/A	Neg
UA-001	G	1	Urine	Canada	North America	UA		32	Susceptible	17	Resistant	40	Susceptible	36	Susceptible	20	Resistant	6	Resistant	33	Susceptible	Neg	Pos
UA-002	G	1	Blood	Canada	North America	UA		30	Susceptible	18	Susceptible	35	Susceptible	31	Susceptible	37	Susceptible	29	Susceptible	29	Susceptible	N/A	Neg
UA-003	G	4	Wound/Tissue/Bone	Canada	North America	UA		28	Susceptible	12	Resistant	39	Susceptible	30	Susceptible	33	Susceptible	6	Resistant	28	Susceptible	Neg	Pos
UA-004	G	1	Urine	Canada	North America	UA		30	Susceptible	10	Resistant	37	Susceptible	34	Susceptible	32	Susceptible	34	Susceptible	33	Susceptible	N/A	Pos
UA-005	G	1	Blood	Canada	North America	UA		19	Resistant	6	Resistant	32	Susceptible	31	Susceptible	19	Resistant	6	Resistant	30	Susceptible	Neg	Neg
UA-006	G	1	Wound/Tissue/Bone	Canada	North America	UA		24	Resistant	7	Resistant	34	Susceptible	36	Susceptible	34	Susceptible	6	Resistant	34	Susceptible	N/A	Neg
UA-007	G	4	Urine	Canada	North America	UA		23	Resistant	6	Resistant	21	Susceptible	32	Susceptible	29	Susceptible	6	Resistant	6	Resistant	N/A	Pos
UA-008	G	2	Sterile body fluid	Canada	North America	UA		24	Resistant	12	Resistant	33	Susceptible	31	Susceptible	35	Susceptible	29	Susceptible	29	Susceptible	N/A	Pos
UA-009	G	2	Urine	Canada	North America	UA		33	Susceptible	24	Susceptible	38	Susceptible	36	Susceptible	46	Susceptible	34	Susceptible	36	Susceptible	N/A	Pos
UA-010	G	1	Urine	Canada	North America	UA		19	Resistant	6	Resistant	19	Susceptible	33	Susceptible	27	Resistant	6	Resistant	6	Resistant	N/A	Neg
UA-011	G	4	Wound/Tissue/Bone	Canada	North America	UA		25	Susceptible	13	Resistant	34	Susceptible	32	Susceptible	32	Susceptible	6	Resistant	33	Susceptible	Neg	Pos
UA-012	G	2	Blood	Canada	North America	UA		27	Susceptible	14	Resistant	37	Susceptible	31	Susceptible	37	Susceptible	29	Susceptible	32	Susceptible	N/A	Pos
UA-013	G	2	Urine	Canada	North America	UA		29	Susceptible	10	Resistant	36	Susceptible	32	Susceptible	36	Susceptible	6	Resistant	6	Resistant	N/A	Pos
UA-014	G	2	Urine	Canada	North America	UA		28	Susceptible	13	Resistant	37	Susceptible	33	Susceptible	35	Susceptible	28	Susceptible	28	Susceptible	N/A	Pos
VUMC-001	S	3	Blood	United States	North America	VUMC		28	Susceptible	13	Resistant	35	Susceptible	29	Susceptible	31	Susceptible	30	Susceptible	28	Susceptible	N/A	Pos
VUMC-002	G	2	Blood	United States	North America	VUMC		27	Susceptible	11	Resistant	36	Susceptible	30	Susceptible	34	Susceptible	6	Resistant	6	Resistant	N/A	Pos
VUMC-003	G	2	Blood	United States	North America	VUMC		13	Resistant	6	Resistant	35	Susceptible	31	Susceptible	18	Resistant	7	Resistant	28	Susceptible	Neg	Pos
VUMC-004	G	4	Blood	United States	North America	VUMC		26	Susceptible	11	Resistant	36	Susceptible	30	Susceptible	30	Susceptible	30	Susceptible	31	Susceptible	N/A	Pos
VUMC-005	G	1	Blood	United States	North America	VUMC		25	Susceptible	13	Resistant	34	Susceptible	30	Susceptible	31	Susceptible	29	Susceptible	28	Susceptible	N/A	Neg
VUMC-006	S	3	Blood	United States	North America	VUMC		24	Resistant	12	Resistant	33	Susceptible	29	Susceptible	32	Susceptible	28	Susceptible	23	Susceptible	N/A	Pos
VUMC-007	G	1	Blood	United States	North America	VUMC		20	Resistant	6	Resistant	33	Susceptible	33	Susceptible	21	Resistant	30	Susceptible	30	Susceptible	N/A	Pos
VUMC-008	G	1	Blood	United States	North America	VUMC		24	Resistant	18	Susceptible	32	Susceptible	32	Susceptible	38	Susceptible	32	Susceptible	31	Susceptible	N/A	Neg
VUMC-009	G	1	Blood	United States	North America	VUMC		29	Susceptible	18	Susceptible	33	Susceptible	34	Susceptible	33	Susceptible	6	Resistant	31	Susceptible	Neg	Pos
VUMC-010	G	1	Blood	United States	North America	VUMC		27	Susceptible	16	Resistant	34	Susceptible	31	Susceptible	36	Susceptible	6	Resistant	29	Susceptible	Neg	Neg
VUMC-011	G	2	Blood	United States	North America	VUMC		27	Susceptible	13	Resistant	33	Susceptible	30	Susceptible	34	Susceptible	6	Resistant	28	Susceptible	Neg	Pos
VUMC-012	G	2	Blood	United States	North America	VUMC		22	Resistant	11	Resistant	34	Susceptible	32	Susceptible	33	Susceptible	6	Resistant	30	Susceptible	Pos	Pos
VUMC-013	G	1	Blood	United States	North America	VUMC		28	Susceptible	14	Resistant	34	Susceptible	33	Susceptible	31	Susceptible	29	Susceptible	27	Susceptible	N/A	Pos
VUMC-014	G	1	Blood	United States	North America	VUMC		27	Susceptible	15	Resistant	35	Susceptible	32	Susceptible	33	Susceptible	30	Susceptible	31	Susceptible	N/A	Neg
VUMC-015	G	1	Blood	United States	North America	VUMC		29	Susceptible	14	Resistant	30	Susceptible	30	Susceptible	31	Susceptible	6	Resistant	28	Susceptible	Neg	Pos
VUMC-016	G	2	Blood	United States	North America	VUMC		26	Susceptible	16	Resistant	33	Susceptible	32	Susceptible	37	Susceptible	11	Resistant	6	Resistant	N/A	Pos
VUMC-017	G	1	Blood	United States	North America	VUMC		29	Susceptible	18	Susceptible	35	Susceptible	32	Susceptible	38	Susceptible	32	Susceptible	28	Susceptible	N/A	Neg
VUMC-018	G	2	Blood	United States	North America	VUMC		25	Susceptible	11	Resistant	35	Susceptible	31	Susceptible	35	Susceptible	11	Resistant	6	Resistant	N/A	Pos
VUMC-019	S	3	Blood	United States	North America	VUMC		28	Susceptible	14	Resistant	36	Susceptible	31	Susceptible	34	Susceptible	6	Resistant	28	Susceptible	Neg	Pos
VUMC-020	G	1	Blood	United States	North America	VUMC		30	Susceptible	15	Resistant	37	Susceptible	14	Intermediate	34	Susceptible	33	Susceptible	30	Susceptible	N/A	Neg
VUMC-021	G	2	Blood	United States	North America	VUMC		28	Susceptible	15	Resistant	34	Susceptible	30	Susceptible	36	Susceptible	29	Susceptible	27	Susceptible	N/A	Neg
WCMC-20-0032	G	1	Urine	United States	North America	WCMC	2020	26	Susceptible	14	Resistant	35	Susceptible	31	Susceptible	36	Susceptible	6	Resistant	31	Susceptible	Neg	Neg
WCMC-20-0036	G	2	Urine	United States	North America	WCMC	2020	27	Susceptible	11	Resistant	38	Susceptible	33	Susceptible	35	Susceptible	28	Susceptible	29	Susceptible	N/A	Pos
WCMC-21-0007	G	1	Urine	United States	North America	WCMC	2021	30	Susceptible	17	Resistant	11	Intermediate	31	Susceptible	35	Susceptible	6	Resistant	28	Susceptible	Neg	Neg
WCMC-21-0015	S	3	Urine	United States	North America	WCMC	2021	12	Resistant	6	Resistant	33	Susceptible	30	Susceptible	8	Resistant	8	Resistant	30	Susceptible	Neg	Pos
WCMC-21-0023	G	1	Urine	United States	North America	WCMC	2021	27	Susceptible	14	Resistant	35	Susceptible	31	Susceptible	36	Susceptible	9	Resistant	6	Resistant	N/A	Pos
WCMC-21-0057	G	2	Urine	United States	North America	WCMC	2021	24	Resistant	8	Resistant	38	Susceptible	33	Susceptible	31	Susceptible	29	Susceptible	30	Susceptible	N/A	Pos
WCMC-21-0180	G	1	Wound/Tissue/Bone	United States	North America	WCMC	2021	30	Susceptible	19	Susceptible	33	Susceptible	34	Susceptible	34	Susceptible	29	Susceptible	31	Susceptible	N/A	Pos
WCMC-21-0181	G	1	Urine	United States	North America	WCMC	2021	31	Susceptible	16	Resistant	39	Susceptible	33	Susceptible	32	Susceptible	30	Susceptible	6	Resistant	N/A	Pos
WCMC-21-0189	G	1	Blood	United States	North America	WCMC	2021	29	Susceptible	15	Resistant	34	Susceptible	31	Susceptible	31	Susceptible	29	Susceptible	30	Susceptible	N/A	Pos
WCMC059804	G	1	Urine	United States	North America	WCMC	2020	27	Susceptible	19	Susceptible	37	Susceptible	32	Susceptible	36	Susceptible	27	Susceptible	31	Susceptible	N/A	Neg
