# Supplementary material for: Comparative genomics reveals the correlations of stress response genes and bacteriophages in developing antibiotic resistance of Staphylococcus saprophyticus
Source: mSystems. 2023 Dec 5;8(6):e00697-23. doi: 10.1128/msystems.00697-23 (PMC10734486; doi:10.1128/msystems.00697-23)
Supplement: Table S4 — Information of 36 core genes whose alleles are used for resistance correlation tests in Table S3. [file msystems.00697-23-s0005.xlsx]

## Sheet: Table S4
Table S4. Information of 36 core genes whose alleles are used for resistance correlation tests in Table S3.
Gene	Annotation	No. isolates	No. sequences	Avg sequences per isolate	Functional category	UniProtKB	RefSeq	AAI (%)	E-Value
bla	Beta-lactamase	275	275	1	AMR	Q49V79_STAS1	-	99	0
fmt	Methionyl-tRNA formyltransferase	275	275	1	Cell envelope	Q49WZ7_STAS1	-	99.7	0
ftsH	ATP-dependent zinc metalloprotease FtsH	275	275	1	Cell envelope	Q49V20_STAS1	WP_011303863	100	0
glmM	Phosphoglucosamine mutase	275	275	1	Cell envelope	GLMM_STAS1	WP_002482671	100	0
glmS	Glutamine--fructose-6-phosphate aminotransferase [isomerizing]	275	275	1	Cell envelope	Q49ZA2_STAS1	WP_011302639	99.8	0
glmU	Bifunctional protein GlmU	275	275	1	Cell envelope	GLMU_STAS1	WP_011303872	99.6	0
graR	Response regulator protein GraR	275	275	1	Cell envelope	GRAR_STAS1	WP_011303709	99.1	1.1e-157
graS	Sensor histidine kinase GraS	275	275	1	Cell envelope	GRAS_STAS1	WP_041784838	99.4	0
mprF	Phosphatidylglycerol lysyltransferase	275	275	1	Cell envelope	Q49XF5_STAS1	WP_011303171	99.9	0
mrcA	Penicillin-binding protein 1A	275	275	1	Cell envelope	Q49YG3_STAS1	WP_011302878	99.3	0
murA1	UDP-N-acetylglucosamine 1-carboxyvinyltransferase 1	275	275	1	Cell envelope	MURA2_STAS1	WP_011302683	100	0
murA2	UDP-N-acetylglucosamine 1-carboxyvinyltransferase 2	275	275	1	Cell envelope	MURA1_STAS1	WP_011302665	100	0
murB	UDP-N-acetylenolpyruvoylglucosamine reductase	275	275	1	Cell envelope	MURB_STAS1	WP_002483921	99.7	0
murC	UDP-N-acetylmuramate--L-alanine ligase	275	275	1	Cell envelope	MURC_STAS1	WP_011302870	100	0
murD	UDP-N-acetylmuramoylalanine--D-glutamate ligase	275	275	1	Cell envelope	MURD_STAS1	WP_002483544	100	0
murE	UDP-N-acetylmuramoyl-L-alanyl-D-glutamate--L-lysine ligase	275	275	1	Cell envelope	Q49WE7_STAS1	-	100	0
murF	UDP-N-acetylmuramoyl-tripeptide--D-alanyl-D-alanine ligase	275	275	1	Cell envelope	Q49Z30_STAS1	WP_011302696	100	0
murG	UDP-N-acetylglucosamine--N-acetylmuramyl-(pentapeptide) pyrophosphoryl-undecaprenol N-acetylglucosamine transferase	275	275	1	Cell envelope	MURG_STAS1	WP_011303102	99.7	0
pbpB	Penicillin-binding protein 2B	275	275	1	Cell envelope	Q49WW3_STAS1	WP_011303327	99.9	0
pbpH	Penicillin-binding protein H	275	275	1	Cell envelope	Q49XZ5_STAS1	WP_011303015	99.9	0
ponA	Penicillin-binding protein 1A/1B	275	275	1	Cell envelope	Q49XQ6_STAS1	WP_011303082	100	0
prkC	Serine/threonine-protein kinase PrkC	275	275	1	Cell envelope	Q49X01_STAS1	WP_011303296	99.6	0
mntA	Manganese-binding lipoprotein MntA	275	277.75	1.01	Metal homeostasis	Q49VH7_STAS1	WP_011303731	99.7	0
purA	Adenylosuccinate synthetase	275	275	1	Nucleotide metabolism	PURA_STAS1	WP_011302022	99.8	0
purL	Phosphoribosylformylglycinamidine synthase subunit PurL	275	275	1	Nucleotide metabolism	PURL_STAS1	WP_011303436	100	0
purM	Phosphoribosylformylglycinamidine cyclo-ligase	275	275	1	Nucleotide metabolism	PUR5_STAS1	WP_011303434	100	0
pyrB	Aspartate carbamoyltransferase	275	275	1	Nucleotide metabolism	PYRB_STAS1	WP_011303314	99.7	0
pyrD	Dihydroorotate dehydrogenase (quinone)	275	275	1	Nucleotide metabolism	Q4A0I0_STAS1	WP_011302263	100	0
ahpF	Alkyl hydroperoxide reductase subunit F	275	275	1	Stress responses	Q49UT7_STAS1	WP_011303931	99.6	0
gdpP	Cyclic-di-AMP phosphodiesterase GdpP	275	275	1	Stress responses	Q4A167_STAS1	WP_011302020	99.4	0
nfuA	Fe/S biogenesis protein NfuA	275	275	1	Stress responses	Q49W75_STAS1	WP_002483816	100	1.2e-51
rsbU	Phosphoserine phosphatase RsbU	275	275	1	Stress responses	Q49Z21_STAS1	WP_011302704	99.4	0
rsbV	Anti-sigma-B factor antagonist	275	275	1	Stress responses	Q49Z20_STAS1	WP_011302705	100	2.8e-72
rsbW	Serine-protein kinase RsbW	275	275	1	Stress responses	Q49Z19_STAS1	WP_002482755	100	2.9e-100
vraR	Response regulator protein VraR	275	275	1	Stress responses	VRAR_STAS1	WP_002482846	99.5	2.1e-141
vraS	Sensor protein VraS	275	275	1	Stress responses	VRAS_STAS1	WP_011302781	100	0
