# Supplementary material for: Comparative genomics reveals the correlations of stress response genes and bacteriophages in developing antibiotic resistance of Staphylococcus saprophyticus
Source: mSystems. 2023 Dec 5;8(6):e00697-23. doi: 10.1128/msystems.00697-23 (PMC10734486; doi:10.1128/msystems.00697-23)
Supplement: Table S5 — Cefoxitin resistance correlated gene and gene alleles in S. saprophyticus. [file msystems.00697-23-s0006.xlsx]

## Sheet: Table S5
Table S5. Cefoxitin resistance correlated gene and gene alleles in S. saprophyticus.
Gene	Non-unique Gene name	Annotation	Type	coef	stderr	Total isolate number	Isolate with this gene	pval	qval	UniProtKB	RefSeq	AAI (%)	E-Value	Fraction of isolate with this gene show resistance	Fraction of isolate without this gene show resistance
group_1086		Alcohol dehydrogenase	Accessory gene	-0.0790338	0.0174706	254	198	9.36112e-06	0.00380529	Q49WS6_STAS1	WP_011303369	99.1	0	6/198	11/56
mgrA_2		hypothetical protein (Transcriptional regulator)	Accessory gene	-0.0790338	0.0174706	254	198	9.36112e-06	0.00380529	Q49WS5_STAS1	WP_011303370	98.7	6.9e-103	6/198	11/56
pdhD_2		Dihydrolipoyl dehydrogenase	Accessory gene	-0.0790338	0.0174706	254	198	9.36112e-06	0.00380529	Q49WS4_STAS1	WP_011303371	99.6	0	6/198	11/56
prkC5		Serine/threonine-protein kinase PrkC	Gene allele	0.064414	0.0138056	254	32	4.99508e-06	0.00380529					8/32	9/222
group_2536		hypothetical protein	Accessory gene	-0.055772	0.0135812	254	226	5.4314e-05	0.0176629	A0A3N4PHB7_9BACT	-	34.8	3.3	10/226	7/28
gdpP4		Cyclic-di-AMP phosphodiesterase GdpP	Gene allele	0.0607525	0.0151182	254	37	7.73835e-05	0.0179751					8/37	9/217
group_321		hypothetical protein	Accessory gene	0.0425738	0.0105324	254	17	7.04042e-05	0.0179751	A0A143P9L0_9STAP	-	85.2	5.7e-27	5/17	12/237
murF1		UDP-N-acetylmuramoyl-tripeptide--D-alanyl-D-alanine ligase	Gene allele	0.0600201	0.0150932	254	38	9.13783e-05	0.0185726					8/38	9/216
agrB		Accessory gene regulator protein B	Accessory gene	-0.00989451	0.00275563	254	253	0.000396414	0.0247911
betA		Oxygen-dependent choline dehydrogenase	Accessory gene	-0.00989451	0.00275563	254	253	0.000396414	0.0247911
capA_2		hypothetical protein	Accessory gene	-0.00989451	0.00275563	254	253	0.000396414	0.0247911
cynR_1		hypothetical protein	Accessory gene	-0.00989451	0.00275563	254	253	0.000396414	0.0247911
exuT		Hexuronate transporter	Accessory gene	-0.00989451	0.00275563	254	253	0.000396414	0.0247911
gbsA		Betaine aldehyde dehydrogenase	Accessory gene	-0.00989451	0.00275563	254	253	0.000396414	0.0247911
graS4		Sensor histidine kinase GraS	Gene allele	0.0542047	0.0140245	254	31	0.000141383	0.0247911
group_331		hypothetical protein	Accessory gene	-0.00989451	0.00275563	254	253	0.000396414	0.0247911
group_89		hypothetical protein	Accessory gene	-0.00989451	0.00275563	254	253	0.000396414	0.0247911
hchA_2		Molecular chaperone Hsp31 and glyoxalase 3	Accessory gene	-0.0339317	0.00915373	254	241	0.000258015	0.0247911
mprF3		Phosphatidylglycerol lysyltransferase	Gene allele	0.0657925	0.0181265	254	60	0.00034366	0.0247911
opcR_1		HTH-type transcriptional repressor OpcR	Accessory gene	-0.00989451	0.00275563	254	253	0.000396414	0.0247911
proP_2		Proline/betaine transporter	Accessory gene	-0.00989451	0.00275563	254	253	0.000396414	0.0247911
rihA_2		Pyrimidine-specific ribonucleoside hydrolase RihA	Accessory gene	-0.00989451	0.00275563	254	253	0.000396414	0.0247911
rsbU2		Phosphoserine phosphatase RsbU	Gene allele	-0.0731322	0.019697	254	175	0.000252296	0.0247911
tagF		Teichoic acid poly(glycerol phosphate) polymerase	Accessory gene	-0.00989451	0.00275563	254	253	0.000396414	0.0247911
yodC		Putative NAD(P)H nitroreductase YodC	Accessory gene	-0.00989451	0.00275563	254	253	0.000396414	0.0247911
ysdC		Putative aminopeptidase YsdC	Accessory gene	-0.00989451	0.00275563	254	253	0.000396414	0.0247911
copB		Copper-exporting P-type ATPase B	Accessory gene	-0.0331994	0.0095331	254	240	0.000585382	0.0316959
gloB		Hydroxyacylglutathione hydrolase	Accessory gene	-0.0331994	0.00953261	254	240	0.000585012	0.0316959
rsbU1		Phosphoserine phosphatase RsbU	Gene allele	0.0672141	0.0193499	254	73	0.000604288	0.0316959
ydhK		putative protein YdhK	Accessory gene	-0.0331994	0.0095331	254	240	0.000585382	0.0316959
yfmJ_2		Putative NADP-dependent oxidoreductase YfmJ	Accessory gene	-0.0331994	0.00950486	254	240	0.000564177	0.0316959
group_1735		hypothetical protein	Accessory gene	0.0664818	0.0194453	254	74	0.000733103	0.0372508
group_2739		hypothetical protein	Accessory gene	0.0657494	0.0195862	254	75	0.000909905	0.0448335
glcT		GlcA/glcB genes antiterminator	Accessory gene	-0.00989451	0.00296466	254	253	0.000973058	0.0452055
group_282		hypothetical protein	Accessory gene	-0.00989451	0.00296153	254	253	0.000961308	0.0452055
group_4612		hypothetical protein	Accessory gene	0.0330968	0.0100012	254	15	0.00107207	0.0484216
glpE		Thiosulfate sulfurtransferase GlpE	Accessory gene	-0.0324671	0.00991157	254	239	0.00120208	0.0528267
adaA		Bifunctional transcriptional activator/DNA repair enzyme AdaA	Accessory gene	0.0323644	0.0103327	254	16	0.00193972	0.0685648
adaB		Methylated-DNA--protein-cysteine methyltransferase, inducible	Accessory gene	0.0323644	0.0103327	254	16	0.00193972	0.0685648
alkA_2		DNA-3-methyladenine glycosylase	Accessory gene	0.0323644	0.0103327	254	16	0.00193972	0.0685648
group_4613		hypothetical protein	Accessory gene	0.0323644	0.0103327	254	16	0.00193972	0.0685648
group_4616		hypothetical protein	Accessory gene	0.0323644	0.0103327	254	16	0.00193972	0.0685648
group_4617		hypothetical protein	Accessory gene	0.0323644	0.0103327	254	16	0.00193972	0.0685648
mdaB		Modulator of drug activity B	Accessory gene	0.0323644	0.0103327	254	16	0.00193972	0.0685648
menH_3		2-succinyl-6-hydroxy-2,4-cyclohexadiene-1-carboxylate synthase	Accessory gene	0.0323644	0.0103327	254	16	0.00193972	0.0685648
ycnE_2		Putative monooxygenase YcnE	Accessory gene	0.0323644	0.0103327	254	16	0.00193972	0.0685648
group_635		hypothetical protein	Accessory gene	-0.0317348	0.0102495	254	238	0.00218158	0.0754735
banIM		Modification methylase BanI	Accessory gene	0.0476139	0.0154762	254	40	0.0023248	0.0771455
sau3AIR		Type-2 restriction enzyme Sau3AI	Accessory gene	0.0476139	0.0154762	254	40	0.0023248	0.0771455
group_687		hypothetical protein	Accessory gene	-0.0556858	0.0181889	254	196	0.00244049	0.0793646
group_182		hypothetical protein	Accessory gene	-0.0636121	0.0209915	254	162	0.00269689	0.0799052
group_2691		hypothetical protein	Accessory gene	0.0468815	0.0157893	254	41	0.00327369	0.0799052
group_2726	sarX	HTH-type transcriptional regulator SarX	Accessory gene	0.0476139	0.0157799	254	40	0.00281093	0.0799052
group_3863	hxlB_2	3-hexulose-6-phosphate isomerase	Accessory gene	0.0316321	0.01066	254	17	0.00329252	0.0799052
group_3864		3-hexulose-6-phosphate synthase	Accessory gene	0.0316321	0.01066	254	17	0.00329252	0.0799052
group_3865	pgi_2	Glucose-6-phosphate isomerase	Accessory gene	0.0316321	0.01066	254	17	0.00329252	0.0799052
group_3866	gnd_2	6-phosphogluconate dehydrogenase, decarboxylating	Accessory gene	0.0316321	0.01066	254	17	0.00329252	0.0799052
group_3867	zwf_2	Glucose-6-phosphate 1-dehydrogenase	Accessory gene	0.0316321	0.01066	254	17	0.00329252	0.0799052
group_3868	hxlR_1	HTH-type transcriptional activator HxlR	Accessory gene	0.0316321	0.01066	254	17	0.00329252	0.0799052
group_4307		hypothetical protein	Accessory gene	0.0250844	0.00839174	254	11	0.00307395	0.0799052
group_4309		hypothetical protein	Accessory gene	0.0250844	0.00839174	254	11	0.00307395	0.0799052
group_4310		hypothetical protein	Accessory gene	0.0250844	0.00839174	254	11	0.00307395	0.0799052
group_4311		hypothetical protein	Accessory gene	0.0250844	0.00839174	254	11	0.00307395	0.0799052
group_641		hypothetical protein	Accessory gene	0.0641125	0.021499	254	137	0.00314314	0.0799052
mnaA_2		UDP-N-acetylglucosamine 2-epimerase	Accessory gene	0.0250844	0.00839174	254	11	0.00307395	0.0799052
sarX		HTH-type transcriptional regulator SarX	Accessory gene	-0.0469842	0.0156283	254	214	0.0029113	0.0799052
uvrA_5		UvrABC system protein A	Accessory gene	0.0316321	0.01066	254	17	0.00329252	0.0799052
ricR		Copper-sensing transcriptional repressor RicR	Accessory gene	-0.0310024	0.010475	254	237	0.0033733	0.0806615
yhfK_1		putative sugar epimerase YhfK	Accessory gene	-0.0310024	0.0105553	254	237	0.003619	0.0852824
group_4272		hypothetical protein	Accessory gene	0.0417984	0.0142678	254	33	0.00370568	0.0857779
pbpB3		Penicillin-binding protein 2B	Gene allele	0.0250844	0.00857259	254	11	0.00374553	0.0857779
csbC_2		putative metabolite transport protein CsbC	Accessory gene	-0.0577966	0.0203368	254	169	0.00485041	0.101148
group_1512		hypothetical protein	Accessory gene	-0.0577966	0.0203368	254	169	0.00485041	0.101148
group_2136		hypothetical protein	Accessory gene	0.0410661	0.0144718	254	34	0.00491434	0.101148
group_2137		hypothetical protein	Accessory gene	0.0410661	0.0144718	254	34	0.00491434	0.101148
group_4273		hypothetical protein	Accessory gene	0.0410661	0.0144718	254	34	0.00491434	0.101148
group_820		hypothetical protein	Accessory gene	0.0410661	0.0144718	254	34	0.00491434	0.101148
ydhP_2		Inner membrane transport protein YdhP	Accessory gene	-0.0577966	0.0203368	254	169	0.00485041	0.101148
ytcD		putative HTH-type transcriptional regulator YtcD	Accessory gene	-0.0577966	0.0203368	254	169	0.00485041	0.101148
group_1736		hypothetical protein	Accessory gene	0.0548078	0.0195309	254	75	0.00540435	0.109843
ahpF1		Alkyl hydroperoxide reductase subunit F	Gene allele	0.0403338	0.0146644	254	35	0.0063828	0.128129
group_1101		hypothetical protein	Accessory gene	0.0590294	0.0215011	254	129	0.00647864	0.128467
bla1		Beta-lactamase	Gene allele	0.024352	0.00896823	254	12	0.00707806	0.138662
arsC_2		Arsenate reductase	Accessory gene	-0.0570212	0.0211208	254	153	0.00740861	0.140074
group_3054		hypothetical protein	Accessory gene	0.024352	0.00901924	254	12	0.00740342	0.140074
ponA3		Penicillin-binding protein 1A/1B	Gene allele	0.024352	0.00899557	254	12	0.00725129	0.140074
group_1758		hypothetical protein	Accessory gene	0.0552816	0.020617	254	164	0.00781643	0.146086
aldA_3		Lactaldehyde dehydrogenase	Accessory gene	-0.0546519	0.0207904	254	90	0.00909731	0.164358
group_2937		putative oxidoreductase	Accessory gene	-0.0546519	0.0207904	254	90	0.00909731	0.164358
hxlR		HTH-type transcriptional activator HxlR	Accessory gene	-0.0237224	0.00901127	254	242	0.00899879	0.164358
group_2622		hypothetical protein	Accessory gene	0.0530847	0.0204923	254	167	0.0101427	0.179261
group_4160		hypothetical protein	Accessory gene	0.0301675	0.0116317	254	19	0.0100546	0.179261
fosB		Metallothiol transferase FosB	Accessory gene	0.0538601	0.0210939	254	151	0.011259	0.188734
group_1186		hypothetical protein	Accessory gene	0.0294352	0.0115203	254	20	0.0112048	0.188734
group_1610		hypothetical protein	Accessory gene	0.0538601	0.0210939	254	151	0.011259	0.188734
group_2621		hypothetical protein	Accessory gene	0.0538601	0.0210939	254	151	0.011259	0.188734
xerC_3		hypothetical protein	Accessory gene	0.0523524	0.0204344	254	168	0.0109905	0.188734
ftsH3		ATP-dependent zinc metalloprotease FtsH	Gene allele	0.0388691	0.015255	254	37	0.0114301	0.189646
pikAII		Narbonolide/10-deoxymethynolide synthase PikA2, modules 3 and 4	Accessory gene	-0.0288055	0.0113648	254	234	0.0118632	0.194844
graR4		Response regulator protein GraR	Gene allele	0.0236197	0.0093769	254	13	0.0123911	0.19561
group_4304		Tn3 family transposase	Accessory gene	0.0236197	0.00937641	254	13	0.0123865	0.19561
group_4305	hin_1	DNA-invertase hin	Accessory gene	0.0236197	0.00937641	254	13	0.0123865	0.19561
group_4306		hypothetical protein	Accessory gene	0.0236197	0.00935067	254	13	0.0121507	0.19561
group_1443		hypothetical protein	Accessory gene	0.0539893	0.0216033	254	106	0.0130873	0.198878
group_1611		hypothetical protein	Accessory gene	0.0508877	0.0203404	254	170	0.0129912	0.198878
group_2728		hypothetical protein	Accessory gene	0.0236197	0.00943062	254	13	0.0128921	0.198878
ponA4		Penicillin-binding protein 1A/1B	Gene allele	0.0236197	0.00944192	254	13	0.012999	0.198878
group_227		hypothetical protein	Accessory gene	-0.0447441	0.0180195	254	196	0.0136761	0.205901
group_4265		hypothetical protein	Accessory gene	0.0287029	0.0117473	254	21	0.015238	0.227311
group_221		hypothetical protein	Accessory gene	0.0287029	0.0117642	254	21	0.0153837	0.2274
bglH_2		Aryl-phospho-beta-D-glucosidase BglH	Accessory gene	0.0525247	0.0216948	254	108	0.016182	0.228812
group_1725		hypothetical protein	Accessory gene	0.0287029	0.0118357	254	21	0.0160073	0.228812
group_270		hypothetical protein	Accessory gene	0.0503708	0.0208053	254	96	0.0161829	0.228812
group_59		hypothetical protein	Accessory gene	-0.0518088	0.0213022	254	116	0.0157091	0.228812
group_776		hypothetical protein	Accessory gene	0.0287029	0.0118122	254	21	0.0158005	0.228812
rlmH		Ribosomal RNA large subunit methyltransferase H	Accessory gene	-0.00916219	0.003806	254	252	0.0167906	0.235357
fra		Intracellular iron chaperone frataxin	Accessory gene	0.0479585	0.0200545	254	174	0.0175182	0.241394
glmU3		Bifunctional protein GlmU	Gene allele	0.0439092	0.0183417	254	60	0.0173998	0.241394
group_2618		hypothetical protein	Accessory gene	0.0479585	0.020132	254	174	0.0179521	0.245296
msr(A)		ABC-F type ribosomal protection protein Msr(A)	Accessory gene	-0.0465965	0.0196398	254	79	0.018417	0.24955
