# Supplementary material for: Comparative genomics reveals the correlations of stress response genes and bacteriophages in developing antibiotic resistance of Staphylococcus saprophyticus
Source: mSystems. 2023 Dec 5;8(6):e00697-23. doi: 10.1128/msystems.00697-23 (PMC10734486; doi:10.1128/msystems.00697-23)
Supplement: Table S6 — Oxacillin resistance correlated gene and gene alleles in S. saprophyticus. [file msystems.00697-23-s0007.xlsx]

## Sheet: Table S6
Table S6. Oxacillin resistance correlated gene and gene alleles in S. saprophyticus.
Gene	Non-unique Gene name	Annotation	Type	coef	stderr	Total isolate number	Isolate with this gene	pval	qval	UniProtKB	RefSeq	AAI (%)	E-Value	Fraction of isolate with this gene show resistance	Fraction of isolate without this gene show resistance
pbpH2		Penicillin-binding protein H	Gene allele	-0.140219	0.0186278	254	87	9.19024e-13	1.49433e-09					41/87	145/167
group_1734		hypothetical protein	Accessory gene	0.147014	0.0198554	254	130	1.97632e-12	1.60675e-09	Q49UR1_STAS1	-	96.7	4.1e-32	119/130	67/124
group_2559		hypothetical protein	Accessory gene	-0.132195	0.0202113	254	118	3.3887e-10	1.83667e-07	Q49UR2_STAS1	WP_011303956	92.1	2.9e-70	65/118	121/136
pyrB4		Aspartate carbamoyltransferase	Gene allele	-0.125242	0.0201176	254	111	1.99371e-09	8.10443e-07					61/111	125/143
ahpF4		Alkyl hydroperoxide reductase subunit F	Gene allele	-0.116295	0.0197036	254	94	1.15243e-08	3.74771e-06					50/94	136/160
glmU4		Bifunctional protein GlmU	Gene allele	-0.116635	0.0201217	254	105	2.01652e-08	5.46477e-06					58/105	128/149
glmS3		Glutamine--fructose-6-phosphate aminotransferase [isomerizing]	Gene allele	-0.0979627	0.0177416	254	64	8.34523e-08	1.93848e-05					31/64	155/190
mrcA1		Penicillin-binding protein 1A	Gene allele	-0.11046	0.0204111	254	105	1.45212e-07	2.87085e-05					59/105	127/149
tdh		L-threonine 3-dehydrogenase	Accessory gene	-0.11114	0.0206055	254	127	1.58903e-07	2.87085e-05
mrcA3		Penicillin-binding protein 1A	Gene allele	0.108989	0.0204851	254	107	2.28688e-07	3.71847e-05
graS3		Sensor histidine kinase GraS	Gene allele	-0.108174	0.0205443	254	140	2.99764e-07	4.43106e-05
ftsH1		ATP-dependent zinc metalloprotease FtsH	Gene allele	-0.102728	0.0197689	254	91	4.19677e-07	4.5493e-05
group_1708		hypothetical protein	Accessory gene	-0.102728	0.0197679	254	91	4.19175e-07	4.5493e-05
group_2930		hypothetical protein	Accessory gene	0.0972215	0.0186914	254	70	4.09698e-07	4.5493e-05
group_2931	cadC	Cadmium resistance transcriptional regulatory protein CadC	Accessory gene	0.0972215	0.0186914	254	70	4.09698e-07	4.5493e-05
group_316		hypothetical protein	Accessory gene	-0.0648485	0.013167	254	28	1.52737e-06	0.000155219
group_1792		hypothetical protein	Accessory gene	-0.0985462	0.0203141	254	101	2.15219e-06	0.000205851
group_1127		hypothetical protein	Accessory gene	-0.100102	0.0208251	254	115	2.63815e-06	0.000214482
recD		hypothetical protein	Accessory gene	-0.100102	0.0208251	254	115	2.63815e-06	0.000214482
vraR3		Response regulator protein VraR	Gene allele	-0.0993242	0.020618	254	108	2.51375e-06	0.000214482
prkC6		Serine/threonine-protein kinase PrkC	Gene allele	-0.0964553	0.0205955	254	106	4.61791e-06	0.000357558
qorB		hypothetical protein	Accessory gene	0.0949848	0.0206917	254	106	6.98336e-06	0.000516134
group_1422		hypothetical protein	Accessory gene	-0.0954828	0.0210166	254	129	8.59868e-06	0.000582561
mprF4		Phosphatidylglycerol lysyltransferase	Gene allele	-0.0943644	0.0207638	254	111	8.54448e-06	0.000582561
group_1140		hypothetical protein	Accessory gene	0.0955196	0.0211142	254	125	9.35528e-06	0.000608467
group_734		hypothetical protein	Accessory gene	-0.0680578	0.0151646	254	41	1.09455e-05	0.000684516
group_3300		hypothetical protein	Accessory gene	-0.058673	0.0131023	254	28	1.1424e-05	0.000687982
pyrD4		Dihydroorotate dehydrogenase (quinone)	Gene allele	-0.0918359	0.0209313	254	120	1.68689e-05	0.000979601
efpA_2		putative MFS-type transporter EfpA	Accessory gene	-0.0753517	0.0174766	254	59	2.32732e-05	0.00108121
group_1782	adhR	HTH-type transcriptional regulator AdhR	Accessory gene	-0.0753517	0.0174766	254	59	2.32732e-05	0.00108121
group_2840		hypothetical protein	Accessory gene	-0.0753517	0.0174766	254	59	2.32732e-05	0.00108121
group_2841		putative oxidoreductase/MSMEI_2347	Accessory gene	-0.0753517	0.0174766	254	59	2.32732e-05	0.00108121
group_3265	qacC	Quaternary ammonium compound-resistance protein QacC	Accessory gene	-0.0558041	0.0129238	254	26	2.26579e-05	0.00108121
iolS_2		Aldo-keto reductase IolS	Accessory gene	-0.0753517	0.0174766	254	59	2.32732e-05	0.00108121
repE		Replication initiation protein	Accessory gene	-0.0558041	0.0129151	254	26	2.23845e-05	0.00108121
group_896		hypothetical protein	Accessory gene	-0.0756921	0.0176385	254	197	2.53451e-05	0.00108581
murG2		UDP-N-acetylglucosamine--N-acetylmuramyl-(pentapeptide) pyrophosphoryl-undecaprenol N-acetylglucosamine transferase	Gene allele	-0.0819648	0.0191015	254	182	2.53757e-05	0.00108581
pbpH1		Penicillin-binding protein H	Gene allele	0.0757289	0.017618	254	57	2.46026e-05	0.00108581
bglF_2		PTS system beta-glucoside-specific EIIBCA component	Accessory gene	-0.0740388	0.017562	254	198	3.47088e-05	0.00141091
group_73		hypothetical protein	Accessory gene	-0.0740388	0.017562	254	198	3.47088e-05	0.00141091
graR5		Response regulator protein GraR	Gene allele	0.0740756	0.0175961	254	56	3.55936e-05	0.00141159
arsC_2		Arsenate reductase	Accessory gene	-0.0866815	0.0207165	254	153	3.9555e-05	0.00151371
group_178		hypothetical protein	Accessory gene	0.0886634	0.0212049	254	147	4.00303e-05	0.00151371
group_1795		hypothetical protein	Accessory gene	-0.0647512	0.0155345	254	43	4.22341e-05	0.0015141
group_2725		hypothetical protein	Accessory gene	-0.0859035	0.0206261	254	146	4.28342e-05	0.0015141
pbpB6		Penicillin-binding protein 2B	Gene allele	-0.0471973	0.0113265	254	20	4.24474e-05	0.0015141
ponA2		Penicillin-binding protein 1A/1B	Gene allele	-0.0862439	0.0207756	254	157	4.52831e-05	0.0015666
group_1106		hypothetical protein	Accessory gene	0.0737352	0.0178418	254	194	4.88322e-05	0.00165419
adhR		hypothetical protein	Accessory gene	0.0834118	0.0205531	254	99	6.59759e-05	0.00192379
group_1089		hypothetical protein	Accessory gene	-0.0842502	0.0207865	254	147	6.7376e-05	0.00192379
group_183		hypothetical protein	Accessory gene	0.0838494	0.020711	254	103	6.86222e-05	0.00192379
group_1830		hypothetical protein	Accessory gene	0.0838494	0.020711	254	103	6.86222e-05	0.00192379
group_2933		hypothetical protein	Accessory gene	0.0838494	0.020711	254	103	6.86222e-05	0.00192379
murR		hypothetical protein	Accessory gene	-0.074914	0.0183262	254	190	5.85936e-05	0.00192379
thiE_1		Thiamine-phosphate synthase	Accessory gene	0.0838494	0.020711	254	103	6.86222e-05	0.00192379
thiG		Thiazole synthase	Accessory gene	0.0838494	0.020711	254	103	6.86222e-05	0.00192379
thiO		Glycine oxidase	Accessory gene	0.0838494	0.020711	254	103	6.86222e-05	0.00192379
xylB_3		Xylulose kinase	Accessory gene	0.0838494	0.020711	254	103	6.86222e-05	0.00192379
group_140		hypothetical protein	Accessory gene	-0.0774426	0.0191676	254	181	7.09304e-05	0.0019322
group_2275		hypothetical protein	Accessory gene	-0.0385905	0.00955447	254	14	7.12988e-05	0.0019322
group_733	dauA_3	C4-dicarboxylic acid transporter DauA	Accessory gene	-0.063098	0.0157269	254	44	7.93774e-05	0.00211586
group_1758		hypothetical protein	Accessory gene	-0.0808464	0.0202793	254	164	8.78241e-05	0.00230326
group_1165		hypothetical protein	Accessory gene	0.0716443	0.0182753	254	62	0.00011404	0.00249773
group_1166		hypothetical protein	Accessory gene	0.0716443	0.0182753	254	62	0.00011404	0.00249773
group_146		hypothetical protein	Accessory gene	0.0716443	0.0182753	254	62	0.00011404	0.00249773
group_1825		hypothetical protein	Accessory gene	0.0716443	0.0182753	254	62	0.00011404	0.00249773
group_2927		hypothetical protein	Accessory gene	0.0716443	0.0182753	254	62	0.00011404	0.00249773
group_2941		putative oxidoreductase	Accessory gene	0.0716443	0.0182753	254	62	0.00011404	0.00249773
group_2942		hypothetical protein	Accessory gene	0.0716443	0.0182753	254	62	0.00011404	0.00249773
group_2943		hypothetical protein	Accessory gene	0.0716443	0.0182753	254	62	0.00011404	0.00249773
group_2944	cynR_2	HTH-type transcriptional regulator CynR	Accessory gene	0.0716443	0.0182753	254	62	0.00011404	0.00249773
group_309		hypothetical protein	Accessory gene	0.0716443	0.0182875	254	62	0.000115209	0.00249773
murE_2		UDP-N-acetylmuramoyl-L-alanyl-D-glutamate--2,6-diaminopimelate ligase	Accessory gene	0.0716443	0.0182753	254	62	0.00011404	0.00249773
rpoE_2		ECF RNA polymerase sigma factor RpoE	Accessory gene	0.0716443	0.0182753	254	62	0.00011404	0.00249773
yodJ		hypothetical protein	Accessory gene	0.0716443	0.0182753	254	62	0.00011404	0.00249773
group_717		hypothetical protein	Accessory gene	0.0695534	0.017772	254	57	0.000117036	0.00250396
ahpF3		Alkyl hydroperoxide reductase subunit F	Gene allele	0.0699911	0.0182205	254	61	0.000154896	0.00310939
graS1		Sensor histidine kinase GraS	Gene allele	0.0679001	0.017668	254	56	0.00015384	0.00310939
group_1611		hypothetical protein	Accessory gene	-0.0771022	0.0200105	254	170	0.00014804	0.00310939
group_229		hypothetical protein	Accessory gene	0.0699911	0.0181938	254	61	0.000151567	0.00310939
ponA1		Penicillin-binding protein 1A/1B	Gene allele	0.0679001	0.0176475	254	56	0.000151221	0.00310939
group_1829		hypothetical protein	Accessory gene	0.0788896	0.020671	254	100	0.000170425	0.00326013
group_2839		hypothetical protein	Accessory gene	-0.0663073	0.0173636	254	57	0.000168928	0.00326013
group_4917		IS200/IS605 family transposase ISLhe65	Accessory gene	-0.0398062	0.0104168	254	17	0.000167256	0.00326013
group_4918		hypothetical protein	Accessory gene	-0.0398062	0.0104168	254	17	0.000167256	0.00326013
gph		Phosphoglycolate phosphatase	Accessory gene	0.0641559	0.0168936	254	50	0.000183113	0.00327189
group_1813		hypothetical protein	Accessory gene	0.0641559	0.0168936	254	50	0.000183113	0.00327189
group_2901		hypothetical protein	Accessory gene	0.0641559	0.0168936	254	50	0.000183113	0.00327189
group_2902		hypothetical protein	Accessory gene	0.0641559	0.0168936	254	50	0.000183113	0.00327189
group_2903		hypothetical protein	Accessory gene	0.0641559	0.0168936	254	50	0.000183113	0.00327189
group_2904		hypothetical protein	Accessory gene	0.0641559	0.0168936	254	50	0.000183113	0.00327189
saeS		Histidine protein kinase SaeS	Accessory gene	0.0704287	0.0186336	254	65	0.000196098	0.00346582
group_1828		hypothetical protein	Accessory gene	0.0683378	0.0181175	254	60	0.000201943	0.00353074
group_2622		hypothetical protein	Accessory gene	-0.0758866	0.0202055	254	167	0.000214703	0.0037139
vraR1		Response regulator protein VraR	Gene allele	0.0802997	0.0214485	254	127	0.000224564	0.00384359
bin3_1		Putative transposon Tn552 DNA-invertase bin3	Accessory gene	-0.049191	0.0133779	254	30	0.000288377	0.00409469
eamB_2		Cysteine/O-acetylserine efflux protein	Accessory gene	0.0671221	0.0184676	254	63	0.000337447	0.00409469
gdpP6		Cyclic-di-AMP phosphodiesterase GdpP	Gene allele	-0.064654	0.0175229	254	58	0.000275113	0.00409469
gdpP7		Cyclic-di-AMP phosphodiesterase GdpP	Gene allele	-0.0626603	0.0170579	254	48	0.000292323	0.00409469
group_1164		hypothetical protein	Accessory gene	0.0671221	0.0184676	254	63	0.000337447	0.00409469
group_1501		hypothetical protein	Accessory gene	-0.0670853	0.018447	254	191	0.000334892	0.00409469
group_1800		hypothetical protein	Accessory gene	0.0671221	0.0184676	254	63	0.000337447	0.00409469
group_1802		hypothetical protein	Accessory gene	0.0671221	0.0184676	254	63	0.000337447	0.00409469
group_1824		Antibacterial protein 3	Accessory gene	0.0671221	0.0184676	254	63	0.000337447	0.00409469
group_1826		hypothetical protein	Accessory gene	0.0671221	0.0184676	254	63	0.000337447	0.00409469
group_1827		hypothetical protein	Accessory gene	0.0587585	0.0160403	254	43	0.000303597	0.00409469
group_1836		hypothetical protein	Accessory gene	0.0671221	0.0184676	254	63	0.000337447	0.00409469
group_1894		hypothetical protein	Accessory gene	0.0666845	0.0180575	254	59	0.00027184	0.00409469
group_245		hypothetical protein	Accessory gene	-0.0670853	0.018447	254	191	0.000334892	0.00409469
group_2872		hypothetical protein	Accessory gene	-0.049191	0.0133779	254	30	0.000288377	0.00409469
group_2879		hypothetical protein	Accessory gene	0.0671221	0.0184676	254	63	0.000337447	0.00409469
group_2880		hypothetical protein	Accessory gene	0.0671221	0.0184676	254	63	0.000337447	0.00409469
group_2882		hypothetical protein	Accessory gene	0.0671221	0.0184676	254	63	0.000337447	0.00409469
group_2895		hypothetical protein	Accessory gene	0.0671221	0.0184676	254	63	0.000337447	0.00409469
group_2928		hypothetical protein	Accessory gene	0.0671221	0.0184676	254	63	0.000337447	0.00409469
group_2929		hypothetical protein	Accessory gene	0.0671221	0.0184676	254	63	0.000337447	0.00409469
group_2935		hypothetical protein	Accessory gene	0.0671221	0.0184676	254	63	0.000337447	0.00409469
group_2936		hypothetical protein	Accessory gene	0.0671221	0.0184676	254	63	0.000337447	0.00409469
group_307		hypothetical protein	Accessory gene	0.0671221	0.0184676	254	63	0.000337447	0.00409469
group_3277		putative oxidoreductase	Accessory gene	-0.0695166	0.0187774	254	70	0.000262619	0.00409469
group_3278		hypothetical protein	Accessory gene	-0.0695166	0.0187774	254	70	0.000262619	0.00409469
group_348		hypothetical protein	Accessory gene	-0.0670853	0.0184427	254	191	0.000333854	0.00409469
group_585		hypothetical protein	Accessory gene	-0.0670853	0.018447	254	191	0.000334892	0.00409469
group_594		hypothetical protein	Accessory gene	-0.0670853	0.018447	254	191	0.000334892	0.00409469
group_647		hypothetical protein	Accessory gene	-0.0670853	0.018447	254	191	0.000334892	0.00409469
group_652		hypothetical protein	Accessory gene	-0.0666476	0.0180226	254	195	0.000266721	0.00409469
group_887		hypothetical protein	Accessory gene	-0.0670853	0.018447	254	191	0.000334892	0.00409469
group_893		Antibacterial protein 3	Accessory gene	-0.0670853	0.018447	254	191	0.000334892	0.00409469
hsrA_2		putative transport protein HsrA	Accessory gene	-0.0666476	0.0180226	254	195	0.000266721	0.00409469
iolG		Inositol 2-dehydrogenase/D-chiro-inositol 3-dehydrogenase	Accessory gene	-0.0670853	0.018447	254	191	0.000334892	0.00409469
rhaS_1		HTH-type transcriptional activator RhaS	Accessory gene	-0.0670853	0.018447	254	191	0.000334892	0.00409469
ulaA		Ascorbate-specific PTS system EIIC component	Accessory gene	0.0671221	0.0184676	254	63	0.000337447	0.00409469
ulaC		Ascorbate-specific PTS system EIIA component	Accessory gene	0.0671221	0.0184676	254	63	0.000337447	0.00409469
xerC_3		hypothetical protein	Accessory gene	-0.0742333	0.0201637	254	168	0.000283601	0.00409469
group_1806		hypothetical protein	Accessory gene	0.0650312	0.017924	254	58	0.00034552	0.004131
group_1837		hypothetical protein	Accessory gene	0.0650312	0.0179214	254	58	0.000344855	0.004131
gdpP4		Cyclic-di-AMP phosphodiesterase GdpP	Gene allele	0.0550143	0.0152051	254	37	0.000358482	0.0042362
group_3692		hypothetical protein	Accessory gene	-0.0381529	0.0105472	254	18	0.00035953	0.0042362
efpA		hypothetical protein	Accessory gene	-0.065432	0.0183447	254	192	0.000432346	0.00484337
glmS1		Glutamine--fructose-6-phosphate aminotransferase [isomerizing]	Gene allele	0.0633779	0.0178351	254	57	0.000453654	0.00484337
group_1138		hypothetical protein	Accessory gene	0.0654688	0.0183554	254	62	0.000432469	0.00484337
group_1139		hypothetical protein	Accessory gene	0.0654688	0.0183554	254	62	0.000432469	0.00484337
group_1834		hypothetical protein	Accessory gene	0.0654688	0.0184008	254	62	0.00044649	0.00484337
group_2564		hypothetical protein	Accessory gene	-0.0633411	0.0178581	254	197	0.000464677	0.00484337
group_2938	katE	Catalase HPII	Accessory gene	0.0633779	0.0178432	254	57	0.000456295	0.00484337
group_2939		hypothetical protein	Accessory gene	0.0633779	0.0178432	254	57	0.000456295	0.00484337
group_4741		hypothetical protein	Accessory gene	-0.035284	0.00993735	254	16	0.00045844	0.00484337
group_4742		hypothetical protein	Accessory gene	-0.035284	0.00993735	254	16	0.00045844	0.00484337
group_738		hypothetical protein	Accessory gene	0.0654688	0.0183957	254	62	0.000444916	0.00484337
group_740		hypothetical protein	Accessory gene	0.0654688	0.0183786	254	62	0.000439596	0.00484337
murC2		UDP-N-acetylmuramate--L-alanine ligase	Gene allele	0.0654688	0.0183957	254	62	0.000444916	0.00484337
murE2		UDP-N-acetylmuramoyl-L-alanyl-D-glutamate--L-lysine ligase	Gene allele	0.0591961	0.0166142	254	47	0.000438388	0.00484337
nanK		N-acetylmannosamine kinase	Accessory gene	-0.065432	0.018357	254	192	0.000436135	0.00484337
opuD_5		Glycine betaine transporter OpuD	Accessory gene	-0.0633411	0.0178581	254	197	0.000464677	0.00484337
purM1		Phosphoribosylformylglycinamidine cyclo-ligase	Gene allele	0.061287	0.0172714	254	52	0.000462068	0.00484337
ybjI_2		5-amino-6-(5-phospho-D-ribitylamino)uracil phosphatase YbjI	Accessory gene	-0.0633411	0.0178581	254	197	0.000464677	0.00484337
bla7		Beta-lactamase	Gene allele	-0.035284	0.00997041	254	16	0.000478354	0.00495417
ftsH5		ATP-dependent zinc metalloprotease FtsH	Gene allele	0.0479635	0.0136012	254	29	0.000500296	0.00514862
group_2739		hypothetical protein	Accessory gene	0.068435	0.0195497	254	75	0.000548899	0.00561327
murA12		UDP-N-acetylglucosamine 1-carboxyvinyltransferase 1	Gene allele	-0.0688358	0.0196883	254	175	0.000557386	0.00566444
group_1159		hypothetical protein	Accessory gene	0.0638156	0.01829	254	61	0.000571855	0.00570451
group_341		hypothetical protein	Accessory gene	-0.0637787	0.0182773	254	193	0.000571038	0.00570451
sdpR_1		Transcriptional repressor SdpR	Accessory gene	-0.0637787	0.0182773	254	193	0.000571038	0.00570451
graR2		Response regulator protein GraR	Gene allele	-0.0739902	0.0212513	254	142	0.000587199	0.00582186
murA21		UDP-N-acetylglucosamine 1-carboxyvinyltransferase 2	Gene allele	-0.0663073	0.0190759	254	184	0.000599234	0.00590518
group_727		hypothetical protein	Accessory gene	-0.0649944	0.0188268	254	69	0.000651895	0.00638543
group_1735		hypothetical protein	Accessory gene	0.0667817	0.0194412	254	74	0.000692628	0.00674379
group_113		IS3 family transposase ISSau2	Accessory gene	-0.0621254	0.0181958	254	194	0.000745126	0.00712691
group_739		hypothetical protein	Accessory gene	0.0621623	0.0182023	254	60	0.000743005	0.00712691
lacZ		hypothetical protein	Accessory gene	-0.0621254	0.0181815	254	194	0.000738154	0.00712691
group_268		hypothetical protein	Accessory gene	0.0733462	0.0216911	254	134	0.000835825	0.00790146
menG_2		2-phytyl-1,4-naphtoquinone methyltransferase	Accessory gene	0.0733462	0.0216911	254	134	0.000835825	0.00790146
group_410		Oleate hydratase	Accessory gene	-0.0381529	0.0112921	254	18	0.000843604	0.0079289
bioB		Biotin synthase	Accessory gene	0.0721306	0.0214037	254	137	0.000869595	0.00802017
blatrunc54		Beta-lactamase	Gene allele	-0.0475377	0.0141168	254	31	0.000877334	0.00802017
cycA_4		D-serine/D-alanine/glycine transporter	Accessory gene	-0.0625631	0.0185883	254	190	0.000882614	0.00802017
group_1799		hypothetical protein	Accessory gene	0.0625999	0.0186418	254	64	0.000906415	0.00802017
group_1936		hypothetical protein	Accessory gene	-0.0577005	0.0171693	254	51	0.000898169	0.00802017
group_2002		hypothetical protein	Accessory gene	0.044657	0.0132875	254	27	0.000897695	0.00802017
group_314	emrB_2	Multidrug export protein EmrB	Accessory gene	0.0685323	0.020416	254	90	0.000910343	0.00802017
group_4915		hypothetical protein	Accessory gene	-0.032415	0.00965854	254	14	0.000912504	0.00802017
group_4916		hypothetical protein	Accessory gene	-0.032415	0.00965854	254	14	0.000912504	0.00802017
group_657		hypothetical protein	Accessory gene	-0.0625631	0.0186282	254	190	0.000904908	0.00802017
group_710		hypothetical protein	Accessory gene	-0.0625631	0.0186282	254	190	0.000904908	0.00802017
katE		Catalase HPII	Accessory gene	-0.0625631	0.0185883	254	190	0.000882614	0.00802017
mprF2		Phosphatidylglycerol lysyltransferase	Gene allele	0.044657	0.0133512	254	27	0.000948844	0.00829473
group_1211	btuD_5	hypothetical protein	Accessory gene	-0.0577005	0.0173131	254	51	0.000989031	0.00846403
group_1212		hypothetical protein	Accessory gene	-0.0577005	0.0173131	254	51	0.000989031	0.00846403
group_1952		hypothetical protein	Accessory gene	-0.0577005	0.0173131	254	51	0.000989031	0.00846403
group_528		hypothetical protein	Accessory gene	0.060509	0.018151	254	59	0.000986007	0.00846403
group_1163		hypothetical protein	Accessory gene	0.060509	0.0181745	254	59	0.00100072	0.00851922
aldA_3		Lactaldehyde dehydrogenase	Accessory gene	0.0685323	0.0206265	254	90	0.00102441	0.00863056
group_2937		putative oxidoreductase	Accessory gene	0.0685323	0.0206265	254	90	0.00102441	0.00863056
murF3		UDP-N-acetylmuramoyl-tripeptide--D-alanyl-D-alanine ligase	Gene allele	-0.0609098	0.0185315	254	64	0.00115736	0.00970033
catD		Putative oxidoreductase CatD	Accessory gene	0.0588557	0.0179858	254	58	0.00121578	0.00978644
group_1149		hypothetical protein	Accessory gene	0.0588557	0.0179858	254	58	0.00121578	0.00978644
group_127		Hemolysin H1C	Accessory gene	0.0209762	0.00640052	254	248	0.00119563	0.00978644
group_1814		hypothetical protein	Accessory gene	0.0588557	0.0179858	254	58	0.00121578	0.00978644
group_2905		hypothetical protein	Accessory gene	0.0588557	0.0179858	254	58	0.00121578	0.00978644
group_524		3-hexulose-6-phosphate synthase	Accessory gene	0.0588557	0.0179858	254	58	0.00121578	0.00978644
lytN		hypothetical protein	Accessory gene	0.0588557	0.0179858	254	58	0.00121578	0.00978644
qacC		Quaternary ammonium compound-resistance protein QacC	Accessory gene	0.0588557	0.0179858	254	58	0.00121578	0.00978644
group_2674		hypothetical protein	Accessory gene	-0.063876	0.0195503	254	178	0.00123684	0.00990693
group_2035		hypothetical protein	Accessory gene	-0.0336307	0.0103275	254	17	0.00128308	0.0102269
group_2618		hypothetical protein	Accessory gene	-0.0643136	0.0199502	254	174	0.00143243	0.0113064
group_741		hypothetical protein	Accessory gene	0.0643505	0.0199548	254	80	0.00142713	0.0113064
murG3		UDP-N-acetylglucosamine--N-acetylmuramyl-(pentapeptide) pyrophosphoryl-undecaprenol N-acetylglucosamine transferase	Gene allele	0.0488388	0.0151785	254	37	0.00146182	0.0114827
group_2135		hypothetical protein	Accessory gene	-0.0417998	0.0130303	254	27	0.00151023	0.0117953
group_2899		hypothetical protein	Accessory gene	0.0592934	0.0185002	254	62	0.00152484	0.0117953
group_396		hypothetical protein	Accessory gene	0.0592934	0.0185002	254	62	0.00152484	0.0117953
group_819		hypothetical protein	Accessory gene	-0.0417998	0.0130467	254	27	0.00153063	0.0117953
group_2988		hypothetical protein	Accessory gene	-0.0430155	0.0134689	254	30	0.00158349	0.012088
group_763	xerD_3	Tyrosine recombinase XerD	Accessory gene	-0.0430155	0.0134689	254	30	0.00158349	0.012088
graS4		Sensor histidine kinase GraS	Gene allele	0.0450946	0.0141519	254	31	0.0016219	0.0120973
group_395		hypothetical protein	Accessory gene	0.0618219	0.019394	254	71	0.00161537	0.0120973
kdgK		2-dehydro-3-deoxygluconokinase	Accessory gene	-0.0571656	0.0179269	254	197	0.00160935	0.0120973
murE3		UDP-N-acetylmuramoyl-L-alanyl-D-glutamate--L-lysine ligase	Gene allele	-0.0596942	0.0187253	254	188	0.0016143	0.0120973
yybR		putative HTH-type transcriptional regulator YybR	Accessory gene	-0.0571656	0.0179233	254	197	0.00160591	0.0120973
group_310		hypothetical protein	Accessory gene	0.0551115	0.0173429	254	52	0.00166945	0.0121728
group_4743		hypothetical protein	Accessory gene	-0.0307618	0.00967949	254	15	0.00166796	0.0121728
group_4744		hypothetical protein	Accessory gene	-0.0307618	0.00967949	254	15	0.00166796	0.0121728
group_4745		hypothetical protein	Accessory gene	-0.0307618	0.00967949	254	15	0.00166796	0.0121728
group_4746		hypothetical protein	Accessory gene	-0.0307618	0.00967949	254	15	0.00166796	0.0121728
mntA1		Manganese-binding lipoprotein MntA	Gene allele	0.0530206	0.0167064	254	47	0.00169228	0.0122841
bglF_1		PTS system beta-glucoside-specific EIIBCA component	Accessory gene	0.0551115	0.0174239	254	52	0.00175312	0.0126132
yydK		putative HTH-type transcriptional regulator YydK	Accessory gene	0.0551115	0.0174239	254	52	0.00175312	0.0126132
yafV_2		Omega-amidase YafV	Accessory gene	-0.0576032	0.0183653	254	193	0.00191266	0.0137004
group_1744		hypothetical protein	Accessory gene	-0.0543939	0.0173854	254	53	0.00196224	0.0139938
ahpF1		Alkyl hydroperoxide reductase subunit F	Gene allele	0.0455322	0.0146039	254	35	0.00203341	0.0143279
cynR_4		HTH-type transcriptional regulator CynR	Accessory gene	-0.0605694	0.0194371	254	180	0.00204433	0.0143279
group_2884		hypothetical protein	Accessory gene	0.0555492	0.017815	254	56	0.00203143	0.0143279
group_373		hypothetical protein	Accessory gene	-0.0605694	0.0194307	254	180	0.00203745	0.0143279
group_4264		hypothetical protein	Accessory gene	-0.0389309	0.0125758	254	25	0.00218524	0.015056
group_518		hypothetical protein	Accessory gene	-0.0454468	0.0146703	254	36	0.00216993	0.015056
group_715		hypothetical protein	Accessory gene	-0.0580409	0.0187457	254	189	0.00218154	0.015056
group_7330		hypothetical protein	Accessory gene	-0.0389309	0.0125758	254	25	0.00218524	0.015056
group_2646		hypothetical protein	Accessory gene	-0.0348463	0.011294	254	20	0.00225959	0.0155025
group_1241		hypothetical protein	Accessory gene	-0.0348463	0.0113484	254	20	0.00237034	0.016194
hin_2		DNA-invertase hin	Accessory gene	-0.0496772	0.0161952	254	209	0.00239475	0.0162295
murA11		UDP-N-acetylglucosamine 1-carboxyvinyltransferase 1	Gene allele	0.0455322	0.0148444	254	35	0.0023955	0.0162295
group_1213		hypothetical protein	Accessory gene	-0.0307618	0.0100382	254	15	0.00241745	0.0162428
group_551		hypothetical protein	Accessory gene	0.0614815	0.0200616	254	82	0.00241623	0.0162428
murC1		UDP-N-acetylmuramate--L-alanine ligase	Gene allele	-0.0584785	0.0191002	254	185	0.00243937	0.0163227
fmt6		Methionyl-tRNA formyltransferase	Gene allele	-0.0551719	0.018043	254	60	0.0024699	0.0164417
group_547		hypothetical protein	Accessory gene	-0.0454468	0.0148671	254	36	0.00247738	0.0164417
group_469		hypothetical protein	Accessory gene	0.0662955	0.0218269	254	126	0.00263763	0.0174341
pbpB1		Penicillin-binding protein 2B	Gene allele	0.051805	0.017093	254	50	0.00269345	0.0177038
rsbU1		Phosphoserine phosphatase RsbU	Gene allele	0.058953	0.0194565	254	73	0.00270021	0.0177038
group_1137		hypothetical protein	Accessory gene	0.051805	0.017139	254	50	0.00276431	0.0179581
group_1953		hypothetical protein	Accessory gene	-0.0478781	0.0158393	254	42	0.00276343	0.0179581
group_2762		hypothetical protein	Accessory gene	-0.0503094	0.0166491	254	48	0.00277213	0.0179581
purL2		Phosphoribosylformylglycinamidine synthase subunit PurL	Gene allele	0.0497141	0.0164652	254	45	0.00279348	0.0180246
clpL		ATP-dependent Clp protease ATP-binding subunit ClpL	Accessory gene	0.058953	0.0196074	254	73	0.00290831	0.0185814
group_1838		hypothetical protein	Accessory gene	0.058953	0.0196074	254	73	0.00290831	0.0185814
group_787		hypothetical protein	Accessory gene	-0.0348463	0.0115921	254	20	0.00291406	0.0185814
group_2542		hypothetical protein	Accessory gene	-0.0466624	0.0156057	254	39	0.00306517	0.0194686
group_1755		hypothetical protein	Accessory gene	-0.0611043	0.0205693	254	161	0.00325869	0.0206172
ebgA		Evolved beta-galactosidase subunit alpha	Accessory gene	-0.0522058	0.017633	254	200	0.00336242	0.0207882
group_293		hypothetical protein	Accessory gene	-0.0633897	0.021371	254	126	0.00330517	0.0207882
group_47		hypothetical protein	Accessory gene	-0.0522058	0.017633	254	200	0.00336242	0.0207882
melB		Melibiose carrier protein	Accessory gene	-0.0522058	0.017633	254	200	0.00336242	0.0207882
virF		Virulence regulon transcriptional activator VirF	Accessory gene	-0.0522058	0.017633	254	200	0.00336242	0.0207882
yflN		putative metallo-hydrolase YflN	Accessory gene	-0.0522058	0.017633	254	200	0.00336242	0.0207882
group_1062		hypothetical protein	Accessory gene	-0.0319774	0.0108694	254	18	0.00356508	0.0219576
pbpH3		Penicillin-binding protein H	Gene allele	0.0607035	0.020643	254	89	0.00357993	0.0219659
group_3328		hypothetical protein	Accessory gene	-0.0372776	0.0126996	254	26	0.00363946	0.0222472
group_971		hypothetical protein	Accessory gene	0.013585	0.00463318	254	251	0.00367619	0.0223876
fra		Intracellular iron chaperone frataxin	Accessory gene	-0.0581381	0.0199474	254	174	0.00388202	0.0235529
group_1990		hypothetical protein	Accessory gene	-0.0291085	0.0100349	254	16	0.00405197	0.0242532
group_3378	lexA_2	LexA repressor	Accessory gene	-0.0291085	0.0100405	254	16	0.00407203	0.0242532
group_3379		hypothetical protein	Accessory gene	-0.0291085	0.0100405	254	16	0.00407203	0.0242532
group_6680		hypothetical protein	Accessory gene	-0.0291085	0.0100405	254	16	0.00407203	0.0242532
prkC2		Serine/threonine-protein kinase PrkC	Gene allele	0.0347373	0.0119728	254	21	0.004044	0.0242532
group_752	fra	Intracellular iron chaperone frataxin	Accessory gene	0.058175	0.0201075	254	80	0.00414701	0.0246096
group_687		hypothetical protein	Accessory gene	-0.0526434	0.0182248	254	196	0.00420663	0.0248727
pyrD1		Dihydroorotate dehydrogenase (quinone)	Gene allele	0.0384815	0.0133601	254	27	0.00431447	0.0254178
hpxO		hypothetical protein	Accessory gene	-0.0505525	0.0175622	254	201	0.00433893	0.0254697
group_2846		hypothetical protein	Accessory gene	-0.0291085	0.0101452	254	16	0.00446411	0.0261102
group_1835		hypothetical protein	Accessory gene	0.0484984	0.0169141	254	48	0.00448964	0.0261654
group_98		hypothetical protein	Accessory gene	0.0505893	0.0176801	254	53	0.0045723	0.026552
group_1061		hypothetical protein	Accessory gene	-0.033193	0.0116355	254	21	0.00469413	0.0267812
group_2645		hypothetical protein	Accessory gene	-0.033193	0.0116355	254	21	0.00469413	0.0267812
group_287		hypothetical protein	Accessory gene	-0.033193	0.0116355	254	21	0.00469413	0.0267812
group_288		hypothetical protein	Accessory gene	-0.033193	0.0116355	254	21	0.00469413	0.0267812
group_685		hypothetical protein	Accessory gene	-0.033193	0.0116355	254	21	0.00469413	0.0267812
group_1158		hypothetical protein	Accessory gene	0.0405724	0.0143357	254	32	0.00502741	0.0285824
fosB		Metallothiol transferase FosB	Accessory gene	-0.0591106	0.021038	254	151	0.00534764	0.0300874
group_1610		hypothetical protein	Accessory gene	-0.0591106	0.021038	254	151	0.00534764	0.0300874
group_2621		hypothetical protein	Accessory gene	-0.0591106	0.021038	254	151	0.00534764	0.0300874
group_2556		hypothetical protein	Accessory gene	-0.0514278	0.0183288	254	193	0.0054101	0.0303339
group_180		hypothetical protein	Accessory gene	-0.0433559	0.0156001	254	41	0.00585972	0.0327419
pbpB4		Penicillin-binding protein 2B	Gene allele	0.0389191	0.0140375	254	31	0.00597794	0.0332881
group_4266		hypothetical protein	Accessory gene	-0.0344087	0.0124424	254	24	0.00610523	0.0336512
group_4267		hypothetical protein	Accessory gene	-0.0344087	0.0124424	254	24	0.00610523	0.0336512
group_4268		hypothetical protein	Accessory gene	-0.0344087	0.0124424	254	24	0.00610523	0.0336512
group_1786		hypothetical protein	Accessory gene	-0.0262395	0.00953009	254	14	0.00632847	0.0346668
group_3380		hypothetical protein	Accessory gene	-0.0356243	0.0129395	254	27	0.00633221	0.0346668
group_9		hypothetical protein	Accessory gene	-0.0493368	0.0179276	254	198	0.00635344	0.0346668
group_790		hypothetical protein	Accessory gene	-0.0356243	0.0129771	254	27	0.00648335	0.0352573
bla2		Beta-lactamase	Gene allele	0.0351749	0.0128641	254	25	0.00669373	0.03628
icaR		Biofilm operon icaADBC HTH-type negative transcriptional regulator IcaR	Accessory gene	-0.052303	0.0191873	254	185	0.00686212	0.0370691
group_1302		hypothetical protein	Accessory gene	-0.0356243	0.013104	254	27	0.00701146	0.0377504
group_762		hypothetical protein	Accessory gene	-0.03684	0.0135578	254	30	0.00703901	0.0377737
group_284		hypothetical protein	Accessory gene	-0.045155	0.0166288	254	208	0.00707601	0.0378473
pyrB1		Aspartate carbamoyltransferase	Gene allele	0.0431009	0.01591	254	41	0.00721024	0.0384389
group_2906		hypothetical protein	Accessory gene	0.0372658	0.0138492	254	30	0.00760408	0.0402744
haeIIIM		Modification methylase HaeIII	Accessory gene	0.0372658	0.0138492	254	30	0.00760408	0.0402744
group_1129		hypothetical protein	Accessory gene	-0.0537618	0.0200753	254	87	0.00789307	0.0416692
group_97		hypothetical protein	Accessory gene	-0.0441339	0.0165171	254	48	0.00803144	0.0422625
group_1147		hypothetical protein	Accessory gene	0.0297775	0.0111909	254	18	0.00829451	0.0428155
group_1148		hypothetical protein	Accessory gene	0.0297775	0.0111909	254	18	0.00829451	0.0428155
group_1808		hypothetical protein	Accessory gene	0.0297775	0.0111909	254	18	0.00829451	0.0428155
group_2893		hypothetical protein	Accessory gene	0.0297775	0.0111909	254	18	0.00829451	0.0428155
group_3307		hypothetical protein	Accessory gene	-0.0303241	0.0113856	254	19	0.00823477	0.0428155
hmp_2		Flavohemoprotein	Accessory gene	-0.037229	0.0139743	254	224	0.00821705	0.0428155
csbC_2		putative metabolite transport protein CsbC	Accessory gene	-0.0540535	0.0203776	254	169	0.00849453	0.0431628
group_1512		hypothetical protein	Accessory gene	-0.0540535	0.0203776	254	169	0.00849453	0.0431628
slyA		Transcriptional regulator SlyA	Accessory gene	0.016454	0.00619482	254	249	0.00840968	0.0431628
ydhP_2		Inner membrane transport protein YdhP	Accessory gene	-0.0540535	0.0203776	254	169	0.00849453	0.0431628
ytcD		putative HTH-type transcriptional regulator YtcD	Accessory gene	-0.0540535	0.0203776	254	169	0.00849453	0.0431628
feoB		Fe(2 ) transporter FeoB	Accessory gene	0.0456295	0.0172118	254	50	0.00853225	0.0432195
fosB_1		Metallothiol transferase FosB	Accessory gene	-0.0315398	0.0119507	254	22	0.00882904	0.0443087
group_4270		hypothetical protein	Accessory gene	-0.0315398	0.0119507	254	22	0.00882904	0.0443087
group_4271		hypothetical protein	Accessory gene	-0.0315398	0.0119507	254	22	0.00882904	0.0443087
group_1063		hypothetical protein	Accessory gene	-0.0233706	0.00887422	254	12	0.00897257	0.0444245
group_3863	hxlB_2	3-hexulose-6-phosphate isomerase	Accessory gene	0.0281242	0.0106989	254	17	0.00909801	0.0444245
group_3864		3-hexulose-6-phosphate synthase	Accessory gene	0.0281242	0.0106989	254	17	0.00909801	0.0444245
group_3865	pgi_2	Glucose-6-phosphate isomerase	Accessory gene	0.0281242	0.0106989	254	17	0.00909801	0.0444245
group_3866	gnd_2	6-phosphogluconate dehydrogenase, decarboxylating	Accessory gene	0.0281242	0.0106989	254	17	0.00909801	0.0444245
group_3867	zwf_2	Glucose-6-phosphate 1-dehydrogenase	Accessory gene	0.0281242	0.0106989	254	17	0.00909801	0.0444245
group_3868	hxlR_1	HTH-type transcriptional activator HxlR	Accessory gene	0.0281242	0.0106989	254	17	0.00909801	0.0444245
group_694		hypothetical protein	Accessory gene	0.0435386	0.0165261	254	45	0.00894688	0.0444245
uvrA_5		UvrABC system protein A	Accessory gene	0.0281242	0.0106989	254	17	0.00909801	0.0444245
group_3327		hypothetical protein	Accessory gene	-0.0327554	0.0124805	254	25	0.00920717	0.0448229
group_1974		hypothetical protein	Accessory gene	-0.0327554	0.0125317	254	25	0.00949278	0.0460754
group_1131		hypothetical protein	Accessory gene	-0.0274552	0.0105712	254	17	0.00995233	0.0467273
group_1245	sdpR_1	Transcriptional repressor SdpR	Accessory gene	0.0465048	0.0179286	254	58	0.0100451	0.0467273
group_1861		hypothetical protein	Accessory gene	-0.0339711	0.013104	254	28	0.0100869	0.0467273
group_1862		hypothetical protein	Accessory gene	-0.0339711	0.013104	254	28	0.0100869	0.0467273
group_2847		hypothetical protein	Accessory gene	-0.0274552	0.0105712	254	17	0.00995233	0.0467273
group_2979		hypothetical protein	Accessory gene	-0.0339711	0.013104	254	28	0.0100869	0.0467273
group_2980		hypothetical protein	Accessory gene	-0.0339711	0.013104	254	28	0.0100869	0.0467273
group_2981		hypothetical protein	Accessory gene	-0.0339711	0.013104	254	28	0.0100869	0.0467273
group_2983		hypothetical protein	Accessory gene	-0.0339711	0.013104	254	28	0.0100869	0.0467273
group_2984		hypothetical protein	Accessory gene	-0.0339711	0.013104	254	28	0.0100869	0.0467273
group_2985		hypothetical protein	Accessory gene	-0.0339711	0.013104	254	28	0.0100869	0.0467273
group_2986		hypothetical protein	Accessory gene	-0.0339711	0.013104	254	28	0.0100869	0.0467273
group_2987		hypothetical protein	Accessory gene	-0.0339711	0.013104	254	28	0.0100869	0.0467273
group_2990		hypothetical protein	Accessory gene	-0.0339711	0.013104	254	28	0.0100869	0.0467273
group_2991		hypothetical protein	Accessory gene	-0.0339711	0.013104	254	28	0.0100869	0.0467273
group_94		hypothetical protein	Accessory gene	0.0281242	0.0108187	254	17	0.0098841	0.0467273
murF4		UDP-N-acetylmuramoyl-tripeptide--D-alanyl-D-alanine ligase	Gene allele	0.0356126	0.0137523	254	29	0.0101687	0.0469723
glmU1		Bifunctional protein GlmU	Gene allele	0.0418853	0.0163596	254	44	0.0110426	0.0508647
adaA		Bifunctional transcriptional activator/DNA repair enzyme AdaA	Accessory gene	0.0264709	0.0103991	254	16	0.0115086	0.0509351
adaB		Methylated-DNA--protein-cysteine methyltransferase, inducible	Accessory gene	0.0264709	0.0103991	254	16	0.0115086	0.0509351
alkA_2		DNA-3-methyladenine glycosylase	Accessory gene	0.0264709	0.0103991	254	16	0.0115086	0.0509351
fcl		GDP-L-fucose synthase	Accessory gene	0.0264709	0.0104213	254	16	0.0116844	0.0509351
group_2729		hypothetical protein	Accessory gene	0.0264709	0.0104213	254	16	0.0116844	0.0509351
group_2731		hypothetical protein	Accessory gene	0.0264709	0.0104213	254	16	0.0116844	0.0509351
group_2732		hypothetical protein	Accessory gene	0.0264709	0.0104213	254	16	0.0116844	0.0509351
group_4613		hypothetical protein	Accessory gene	0.0264709	0.0103991	254	16	0.0115086	0.0509351
group_4616		hypothetical protein	Accessory gene	0.0264709	0.0103991	254	16	0.0115086	0.0509351
group_4617		hypothetical protein	Accessory gene	0.0264709	0.0103991	254	16	0.0115086	0.0509351
group_5989		hypothetical protein	Accessory gene	-0.0205017	0.00806554	254	10	0.0116254	0.0509351
group_6675		hypothetical protein	Accessory gene	-0.0205017	0.00806554	254	10	0.0116254	0.0509351
group_6676		hypothetical protein	Accessory gene	-0.0205017	0.00806554	254	10	0.0116254	0.0509351
mdaB		Modulator of drug activity B	Accessory gene	0.0264709	0.0103991	254	16	0.0115086	0.0509351
menH_3		2-succinyl-6-hydroxy-2,4-cyclohexadiene-1-carboxylate synthase	Accessory gene	0.0264709	0.0103991	254	16	0.0115086	0.0509351
mshA		D-inositol-3-phosphate glycosyltransferase	Accessory gene	0.0264709	0.0104213	254	16	0.0116844	0.0509351
murA22		UDP-N-acetylglucosamine 1-carboxyvinyltransferase 2	Gene allele	0.0397944	0.0156239	254	39	0.0114601	0.0509351
pglF		UDP-N-acetyl-alpha-D-glucosamine C6 dehydratase	Accessory gene	0.0264709	0.0104213	254	16	0.0116844	0.0509351
wbpA		UDP-N-acetyl-D-glucosamine 6-dehydrogenase	Accessory gene	0.0264709	0.0104213	254	16	0.0116844	0.0509351
ycnE_2		Putative monooxygenase YcnE	Accessory gene	0.0264709	0.0103991	254	16	0.0115086	0.0509351
group_2909		hypothetical protein	Accessory gene	0.0339593	0.0134466	254	28	0.0121675	0.0526181
group_2911		hypothetical protein	Accessory gene	0.0339593	0.0134466	254	28	0.0121675	0.0526181
lexA_2		LexA repressor	Accessory gene	0.0339593	0.0134466	254	28	0.0121675	0.0526181
group_2671		hypothetical protein	Accessory gene	-0.0511846	0.0204415	254	167	0.0129142	0.055699
group_301		hypothetical protein	Accessory gene	-0.05347	0.0213841	254	132	0.0130394	0.0560901
glmM1		Phosphoglucosamine mutase	Gene allele	-0.0381043	0.0153052	254	216	0.013433	0.0576307
murB2		UDP-N-acetylenolpyruvoylglucosamine reductase	Gene allele	0.0339593	0.0136511	254	28	0.0135063	0.0577926
group_3318		hypothetical protein	Accessory gene	-0.0298865	0.01204	254	23	0.0137072	0.0581928
group_3329		hypothetical protein	Accessory gene	-0.0298865	0.01204	254	23	0.0137072	0.0581928
group_3330		hypothetical protein	Accessory gene	-0.0298865	0.01204	254	23	0.0137072	0.0581928
murF1		UDP-N-acetylmuramoyl-tripeptide--D-alanyl-D-alanine ligase	Gene allele	0.0381411	0.015373	254	38	0.0137528	0.0582345
pbpB5		Penicillin-binding protein 2B	Gene allele	-0.0496772	0.0201907	254	82	0.0145501	0.0614505
group_4612		hypothetical protein	Accessory gene	0.0248176	0.0100959	254	15	0.0146379	0.0616611
group_711		hypothetical protein	Accessory gene	0.0248176	0.0101156	254	15	0.0148296	0.0623074
group_952		hypothetical protein	Accessory gene	-0.0486561	0.0198432	254	176	0.0148843	0.0623761
group_370		hypothetical protein	Accessory gene	-0.0298865	0.0122093	254	23	0.0150546	0.0629274
group_2625		hypothetical protein	Accessory gene	-0.0452523	0.0185126	254	193	0.0151952	0.0632625
group_2913		hypothetical protein	Accessory gene	0.032306	0.0132186	254	27	0.0152126	0.0632625
group_2910		hypothetical protein	Accessory gene	0.032306	0.0132323	254	27	0.0153168	0.0635335
ahpF6		Alkyl hydroperoxide reductase subunit F	Gene allele	0.0302151	0.0124036	254	22	0.0155444	0.0643135
purR_1		HTH-type transcriptional repressor PurR	Accessory gene	0.0248176	0.0101955	254	15	0.0156212	0.064467
ddl_1		D-alanine--D-alanine ligase	Accessory gene	-0.0247808	0.0101889	254	239	0.0157071	0.0646578
group_164		hypothetical protein	Accessory gene	0.0486929	0.0200869	254	78	0.0160502	0.065903
group_29		hypothetical protein	Accessory gene	0.0457267	0.0188879	254	65	0.0161873	0.0662985
group_1180		hypothetical protein	Accessory gene	-0.0323178	0.0133754	254	29	0.0163943	0.0668098
group_2982		hypothetical protein	Accessory gene	-0.0323178	0.0133754	254	29	0.0163943	0.0668098
fmt1		Methionyl-tRNA formyltransferase	Gene allele	0.0385787	0.0160114	254	42	0.016694	0.067861
group_525		hypothetical protein	Accessory gene	0.0364878	0.0151877	254	37	0.0170091	0.0689695
group_1729	ddl_1	D-alanine--D-alanine ligase	Accessory gene	0.0248176	0.0103494	254	15	0.0172135	0.0696249
group_517		hypothetical protein	Accessory gene	-0.0396117	0.0165279	254	47	0.0172747	0.0696988
group_181	xerC_2	Putative prophage phiRv2 integrase	Accessory gene	0.0343969	0.0143678	254	32	0.0173959	0.0700144
murF5		UDP-N-acetylmuramoyl-tripeptide--D-alanyl-D-alanine ligase	Gene allele	0.0285618	0.0119799	254	21	0.0178595	0.0717025
gdpP3		Cyclic-di-AMP phosphodiesterase GdpP	Gene allele	0.0285618	0.0120201	254	21	0.0182409	0.0730536
mprF3		Phosphatidylglycerol lysyltransferase	Gene allele	0.0436358	0.01839	254	60	0.0184048	0.0735288
group_3326		hypothetical protein	Accessory gene	-0.0347491	0.0146522	254	35	0.0184641	0.0735848
ywqE		Tyrosine-protein phosphatase YwqE	Accessory gene	0.0231643	0.00980622	254	14	0.0189272	0.0752462
group_784		hypothetical protein	Accessory gene	0.0231643	0.00984349	254	14	0.0193783	0.0768516
group_1156		hypothetical protein	Accessory gene	0.0390164	0.016597	254	46	0.0195036	0.0771603
group_2667		tRNA-Pro(tgg)	Accessory gene	0.00906283	0.00387213	254	252	0.020037	0.0788864
group_9100		tRNA-Tyr(gta)	Accessory gene	0.00906283	0.00387213	254	252	0.020037	0.0788864
aldA_2		Putative aldehyde dehydrogenase AldA	Accessory gene	-0.0359647	0.0153736	254	38	0.0200972	0.0789326
group_2892		hypothetical protein	Accessory gene	0.0231643	0.00994979	254	14	0.0206976	0.0808997
group_2894		hypothetical protein	Accessory gene	0.0231643	0.00994979	254	14	0.0206976	0.0808997
group_1152		hypothetical protein	Accessory gene	0.0327436	0.0140996	254	31	0.0210135	0.0818684
group_2912		hypothetical protein	Accessory gene	0.0327436	0.0141088	254	31	0.0210965	0.0818684
group_785		hypothetical protein	Accessory gene	-0.0258019	0.0111176	254	18	0.0210954	0.0818684
group_160		hypothetical protein	Accessory gene	-0.0231275	0.00997864	254	240	0.0212672	0.0823343
gdhIV		Glucose 1-dehydrogenase 4	Accessory gene	0.00906283	0.00391616	254	252	0.0214608	0.08269
group_2629		hypothetical protein	Accessory gene	0.00906283	0.00391616	254	252	0.0214608	0.08269
group_3317		hypothetical protein	Accessory gene	-0.0282332	0.0122943	254	24	0.022471	0.0861741
group_4265		hypothetical protein	Accessory gene	-0.0270176	0.0117631	254	21	0.0224506	0.0861741
group_1807		hypothetical protein	Accessory gene	0.0269085	0.0117248	254	20	0.022555	0.0862928
group_2538		hypothetical protein	Accessory gene	-0.0466624	0.0204101	254	166	0.0230702	0.0866332
group_3047		hypothetical protein	Accessory gene	0.0215111	0.00940884	254	13	0.0230694	0.0866332
group_3048	merR1	Mercuric resistance operon regulatory protein	Accessory gene	0.0215111	0.00940884	254	13	0.0230694	0.0866332
group_3049	merA	Mercuric reductase	Accessory gene	0.0215111	0.00940884	254	13	0.0230694	0.0866332
group_3050		hypothetical protein	Accessory gene	0.0215111	0.00940884	254	13	0.0230694	0.0866332
group_3419		hypothetical protein	Accessory gene	-0.0282332	0.0123357	254	24	0.0229221	0.0866332
resA_1		Thiol-disulfide oxidoreductase ResA	Accessory gene	0.0215111	0.00940884	254	13	0.0230694	0.0866332
resA_2		Thiol-disulfide oxidoreductase ResA	Accessory gene	0.0215111	0.00940884	254	13	0.0230694	0.0866332
group_2728		hypothetical protein	Accessory gene	0.0215111	0.00945062	254	13	0.0236763	0.0887045
group_1442		hypothetical protein	Accessory gene	-0.0423833	0.018689	254	191	0.0241874	0.0901014
group_2923		hypothetical protein	Accessory gene	0.0289994	0.0128	254	25	0.0243263	0.0901014
group_2924		hypothetical protein	Accessory gene	0.0289994	0.0128	254	25	0.0243263	0.0901014
group_2925		hypothetical protein	Accessory gene	0.0289994	0.0128	254	25	0.0243263	0.0901014
group_2926		hypothetical protein	Accessory gene	0.0289994	0.0128	254	25	0.0243263	0.0901014
group_1126		hypothetical protein	Accessory gene	-0.0282332	0.0124687	254	24	0.0244043	0.0901849
bglH_2		Aryl-phospho-beta-D-glucosidase BglH	Accessory gene	0.0488874	0.0217285	254	108	0.0253174	0.0933471
group_2920		hypothetical protein	Accessory gene	0.0352722	0.0156944	254	40	0.025478	0.0937266
group_2888		hypothetical protein	Accessory gene	0.0215111	0.00961543	254	13	0.0261521	0.0951418
group_2890		hypothetical protein	Accessory gene	0.0215111	0.00961543	254	13	0.0261521	0.0951418
group_2891		hypothetical protein	Accessory gene	0.0215111	0.00961543	254	13	0.0261521	0.0951418
group_2897		hypothetical protein	Accessory gene	0.0352722	0.0157616	254	40	0.0261049	0.0951418
sarX		HTH-type transcriptional regulator SarX	Accessory gene	-0.0352353	0.0157505	254	214	0.0261552	0.0951418
group_440		hypothetical protein	Accessory gene	0.00906283	0.00405569	254	252	0.0263209	0.0955308
group_1215		hypothetical protein	Accessory gene	-0.0318802	0.0142733	254	33	0.0263909	0.0955715
group_1145		hypothetical protein	Accessory gene	0.0289994	0.0129944	254	25	0.0265156	0.0957896
group_227		hypothetical protein	Accessory gene	-0.0402924	0.0180612	254	196	0.026569	0.0957896
kdgA		KHG/KDPG aldolase	Accessory gene	0.00906283	0.00407052	254	252	0.026868	0.0962278
pyrB5		Aspartate carbamoyltransferase	Gene allele	0.0215111	0.00965823	254	13	0.026816	0.0962278
ydhR		Putative monooxygenase YdhR	Accessory gene	0.00906283	0.00407052	254	252	0.026868	0.0962278
murA13		UDP-N-acetylglucosamine 1-carboxyvinyltransferase 1	Gene allele	0.0215111	0.00968267	254	13	0.0271989	0.0971988
group_4986		hypothetical protein	Accessory gene	0.0215111	0.00969463	254	13	0.0273873	0.0976574
group_2726	sarX	HTH-type transcriptional regulator SarX	Accessory gene	0.0352722	0.015908	254	40	0.0274976	0.0978361
fmt5		Methionyl-tRNA formyltransferase	Gene allele	0.0252552	0.0114017	254	19	0.0276524	0.0981721
group_1423		hypothetical protein	Accessory gene	-0.0331444	0.0149825	254	219	0.0278494	0.098596
group_382		hypothetical protein	Accessory gene	-0.0473918	0.0214456	254	117	0.0280144	0.098596
group_4156		hypothetical protein	Accessory gene	0.0215111	0.00973042	254	13	0.027955	0.098596
group_4157		hypothetical protein	Accessory gene	0.0215111	0.00973042	254	13	0.027955	0.098596
rsbU2		Phosphoserine phosphatase RsbU	Gene allele	-0.0441339	0.0200366	254	175	0.0285243	0.100174
group_1712	cadC	Cadmium resistance transcriptional regulatory protein CadC	Accessory gene	-0.022933	0.0104873	254	16	0.0296815	0.103124
group_2694		hypothetical protein	Accessory gene	-0.022933	0.0104873	254	16	0.0296815	0.103124
group_3274		hypothetical protein	Accessory gene	0.0252552	0.0115431	254	19	0.0295955	0.103124
group_3275		hypothetical protein	Accessory gene	0.0252552	0.0115431	254	19	0.0295955	0.103124
group_3276		hypothetical protein	Accessory gene	0.0252552	0.0115431	254	19	0.0295955	0.103124
group_2871		putative HTH-type transcriptional regulator	Accessory gene	-0.0294489	0.0135402	254	27	0.0305667	0.105973
group_4160		hypothetical protein	Accessory gene	0.0252552	0.0116781	254	19	0.031511	0.109015
bin3_2		Putative transposon Tn552 DNA-invertase bin3	Accessory gene	0.046213	0.0214188	254	140	0.0319053	0.110144
murB1		UDP-N-acetylenolpyruvoylglucosamine reductase	Gene allele	-0.0335821	0.0155832	254	215	0.032108	0.110517
purM2		Phosphoribosylformylglycinamidine cyclo-ligase	Gene allele	-0.0416053	0.0193109	254	184	0.032149	0.110517
gabR_3		HTH-type transcriptional regulatory protein GabR	Accessory gene	0.0241855	0.0112321	254	235	0.0322488	0.110626
group_1994		hypothetical protein	Accessory gene	0.0198578	0.00922654	254	12	0.0323281	0.110664
group_222		hypothetical protein	Accessory gene	0.0198578	0.00923157	254	12	0.0324214	0.11075
group_1781		hypothetical protein	Accessory gene	-0.0188484	0.00876944	254	11	0.0325608	0.110993
group_2889		hypothetical protein	Accessory gene	0.0198578	0.00926314	254	12	0.0330109	0.112292
group_3391		hypothetical protein	Accessory gene	0.0198578	0.00927614	254	12	0.0332551	0.112379
qacA		quaternary ammonium compound efflux MFS transporter QacA	Accessory gene	0.0198578	0.00927614	254	12	0.0332551	0.112379
qacR		HTH-type transcriptional regulator QacR	Accessory gene	0.0198578	0.00927614	254	12	0.0332551	0.112379
tagG_2		Teichoic acid translocation permease protein TagG	Accessory gene	0.0119318	0.00557551	254	250	0.0333127	0.112379
group_490		hypothetical protein	Accessory gene	-0.0198209	0.00933499	254	242	0.0347039	0.116829
kdc		Alpha-keto-acid decarboxylase	Accessory gene	-0.0241486	0.011386	254	19	0.0349072	0.117271
group_4158		hypothetical protein	Accessory gene	0.0198578	0.00940564	254	12	0.0357346	0.119556
group_4159		hypothetical protein	Accessory gene	0.0198578	0.00940564	254	12	0.0357346	0.119556
group_1118	xerD_2	Tyrosine recombinase XerD	Accessory gene	-0.0265799	0.0126516	254	25	0.0366425	0.121842
group_1443		hypothetical protein	Accessory gene	0.0455809	0.0216801	254	106	0.0365077	0.121842
yvbK		putative N-acetyltransferase YvbK	Accessory gene	0.0294371	0.0140084	254	29	0.0366002	0.121842
group_4188		hypothetical protein	Accessory gene	-0.0241486	0.011499	254	19	0.0367182	0.121845
group_1954		hypothetical protein	Accessory gene	-0.0265799	0.0126977	254	25	0.0373235	0.122602
group_3308		hypothetical protein	Accessory gene	-0.0265799	0.0126977	254	25	0.0373235	0.122602
group_3311		hypothetical protein	Accessory gene	-0.0265799	0.0126977	254	25	0.0373235	0.122602
yflT		General stress protein 17M	Accessory gene	-0.0265799	0.0126977	254	25	0.0373235	0.122602
yhjQ		putative cysteine-rich protein YhjQ	Accessory gene	-0.0265799	0.0126977	254	25	0.0373235	0.122602
group_918		hypothetical protein	Accessory gene	-0.025656	0.012351	254	231	0.0387917	0.127168
pyrB2		Aspartate carbamoyltransferase	Gene allele	0.023602	0.0113762	254	18	0.0390311	0.127695
alsE_1		D-allulose-6-phosphate 3-epimerase	Accessory gene	-0.0188484	0.00909884	254	11	0.0393281	0.127736
alsE_2		D-allulose-6-phosphate 3-epimerase	Accessory gene	-0.0188484	0.00909884	254	11	0.0393281	0.127736
group_1819		hypothetical protein	Accessory gene	0.0319656	0.0154296	254	38	0.0393108	0.127736
ydhK_2		putative protein YdhK	Accessory gene	0.0298747	0.0144238	254	33	0.0393578	0.127736
bla6		Beta-lactamase	Gene allele	-0.0314425	0.0152391	254	37	0.04011	0.12974
purL1		Phosphoribosylformylglycinamidine synthase subunit PurL	Gene allele	-0.0408273	0.01979	254	177	0.0401349	0.12974
group_1086		Alcohol dehydrogenase	Accessory gene	-0.0369859	0.0180161	254	198	0.041112	0.132111
mgrA_2		hypothetical protein	Accessory gene	-0.0369859	0.0180161	254	198	0.041112	0.132111
pdhD_2		Dihydrolipoyl dehydrogenase	Accessory gene	-0.0369859	0.0180161	254	198	0.041112	0.132111
sceD_2		putative transglycosylase SceD	Accessory gene	-0.0437449	0.0213181	254	108	0.0412024	0.13214
group_2043		hypothetical protein	Accessory gene	0.0182045	0.0088788	254	11	0.0413665	0.132405
group_1454		hypothetical protein	Accessory gene	-0.0219118	0.0107022	254	237	0.0416539	0.132803
group_2550		hypothetical protein	Accessory gene	-0.0219118	0.0107022	254	237	0.0416539	0.132803
bla3		Beta-lactamase	Gene allele	0.0182045	0.00890538	254	11	0.0419719	0.133554
group_2605		hypothetical protein	Accessory gene	-0.025656	0.0125697	254	231	0.0422823	0.134018
group_953		hypothetical protein	Accessory gene	-0.0298379	0.0146136	254	221	0.0422138	0.134018
glmU3		Bifunctional protein GlmU	Gene allele	0.0374603	0.0183984	254	60	0.0427898	0.135362
group_3089		hypothetical protein	Accessory gene	0.0219487	0.0108069	254	17	0.043305	0.136461
group_770		hypothetical protein	Accessory gene	0.0219487	0.0108069	254	17	0.043305	0.136461
glmS2		Glutamine--fructose-6-phosphate aminotransferase [isomerizing]	Gene allele	0.0439276	0.0216696	254	105	0.0436992	0.137437
group_1793	tdh	L-threonine 3-dehydrogenase	Accessory gene	-0.0277956	0.0137728	254	28	0.0446352	0.13984
hchA_3		Protein/nucleic acid deglycase HchA	Accessory gene	-0.0277956	0.0137728	254	28	0.0446352	0.13984
mntA3		Manganese-binding lipoprotein MntA	Gene allele	-0.0440852	0.0219869	254	119	0.0460255	0.143918
group_1144	fosB	Metallothiol transferase FosB	Accessory gene	0.0219487	0.0109724	254	17	0.0465351	0.145232
crtK-2		Tryptophan-rich protein TspO	Gene allele	-0.0281846	0.0141963	254	222	0.0481895	0.14701
crtM		Dehydrosqualene synthase	Accessory gene	-0.0281846	0.0141963	254	222	0.0481895	0.14701
crtN		Dehydrosqualene desaturase	Accessory gene	-0.0281846	0.0141963	254	222	0.0481895	0.14701
crtP		Diapolycopene oxygenase	Accessory gene	-0.0281846	0.0141963	254	222	0.0481895	0.14701
crtQ		4,4'-diaponeurosporenoate glycosyltransferase	Accessory gene	-0.0281846	0.0141963	254	222	0.0481895	0.14701
group_1529		hypothetical protein	Accessory gene	-0.0281846	0.0141963	254	222	0.0481895	0.14701
group_1980		hypothetical protein	Accessory gene	-0.0354298	0.0177905	254	57	0.0475046	0.14701
group_636		hypothetical protein	Accessory gene	-0.0281846	0.0141963	254	222	0.0481895	0.14701
hmoB		Heme-degrading monooxygenase HmoB	Accessory gene	-0.0281846	0.0141963	254	222	0.0481895	0.14701
isaB_2		Immunodominant staphylococcal antigen B	Accessory gene	-0.0281846	0.0141963	254	222	0.0481895	0.14701
phrB		hypothetical protein	Accessory gene	-0.0281846	0.0141963	254	222	0.0481895	0.14701
ydaG		General stress protein 26	Accessory gene	-0.0281846	0.0141963	254	222	0.0481895	0.14701
fmt2		Methionyl-tRNA formyltransferase	Gene allele	0.0219487	0.0110733	254	17	0.0485516	0.147837
pyrB3		Aspartate carbamoyltransferase	Gene allele	0.0328409	0.0166073	254	46	0.0490749	0.149151
prkC5		Serine/threonine-protein kinase PrkC	Gene allele	0.0282214	0.0142793	254	32	0.0492012	0.149256
group_1817		hypothetical protein	Accessory gene	0.0261305	0.013295	254	27	0.0504612	0.152509
group_2916		hypothetical protein	Accessory gene	0.0261305	0.013295	254	27	0.0504612	0.152509
group_1815		hypothetical protein	Accessory gene	0.0282214	0.0143676	254	32	0.0506015	0.152649
group_210		hypothetical protein	Accessory gene	0.0303123	0.0154807	254	37	0.0513251	0.154546
prkC1		Serine/threonine-protein kinase PrkC	Gene allele	0.0282214	0.0144313	254	32	0.0516216	0.154865
pyrD3		Dihydroorotate dehydrogenase (quinone)	Gene allele	0.0353694	0.018082	254	55	0.0515628	0.154865
group_1146		hypothetical protein	Accessory gene	0.0240396	0.0123062	254	22	0.0518725	0.155331
group_3869		hypothetical protein	Accessory gene	0.0165512	0.00849139	254	10	0.0523838	0.156574
group_2750		hypothetical protein	Accessory gene	0.0240396	0.0123524	254	22	0.0527494	0.157377
group_148		hypothetical protein	Accessory gene	-0.0212797	0.0109975	254	17	0.0541135	0.161151
group_1897		hypothetical protein	Accessory gene	0.0202954	0.0105066	254	16	0.0545211	0.16142
group_3088		hypothetical protein	Accessory gene	0.0202954	0.0105066	254	16	0.0545211	0.16142
group_3482		hypothetical protein	Accessory gene	0.0165512	0.00857827	254	10	0.0547996	0.16142
group_3483		hypothetical protein	Accessory gene	0.0165512	0.00857827	254	10	0.0547996	0.16142
group_3484		IS1595 family transposase ISSsu9	Accessory gene	0.0165512	0.00857827	254	10	0.0547996	0.16142
group_769		hypothetical protein	Accessory gene	0.0202954	0.0105066	254	16	0.0545211	0.16142
group_2691		hypothetical protein	Accessory gene	0.03075	0.0159459	254	41	0.0549295	0.161511
ftsH4		ATP-dependent zinc metalloprotease FtsH	Gene allele	0.0165512	0.00859285	254	10	0.0552089	0.161813
group_2478		hypothetical protein	Accessory gene	-0.0171951	0.00892798	254	12	0.0552315	0.161813
group_571		hypothetical protein	Accessory gene	-0.0171951	0.00896528	254	12	0.056245	0.164486
group_2619		hypothetical protein	Accessory gene	-0.0397089	0.0208746	254	159	0.0582778	0.170125
hxlR		HTH-type transcriptional activator HxlR	Accessory gene	0.017232	0.00906961	254	242	0.0585786	0.170697
group_5404		hypothetical protein	Accessory gene	-0.0171951	0.00906961	254	12	0.0591164	0.171956
glmM2		Phosphoglucosamine mutase	Gene allele	0.0202954	0.0107913	254	16	0.0611627	0.176949
group_747		hypothetical protein	Accessory gene	0.0265681	0.0141324	254	31	0.0612682	0.176949
hxlB_2		3-hexulose-6-phosphate isomerase	Accessory gene	0.017232	0.00915455	254	242	0.0609419	0.176949
pbpB2		Penicillin-binding protein 2B	Gene allele	0.0202954	0.0107913	254	16	0.0611627	0.176949
cap8A		Capsular polysaccharide type 8 biosynthesis protein cap8A	Accessory gene	0.0223863	0.0119484	254	21	0.062145	0.178846
ywqD		Tyrosine-protein kinase YwqD	Accessory gene	0.0223863	0.0119484	254	21	0.062145	0.178846
arsR		Arsenical resistance operon repressor	Accessory gene	-0.0392227	0.0210941	254	107	0.0641337	0.184243
group_269		hypothetical protein	Accessory gene	-0.0223495	0.0120813	254	233	0.0654959	0.187824
group_748		hypothetical protein	Accessory gene	0.0290967	0.0157602	254	40	0.0660339	0.189034
group_1612		hypothetical protein	Accessory gene	0.0223863	0.0121412	254	21	0.0663809	0.189693
pyrD2		Dihydroorotate dehydrogenase (quinone)	Gene allele	0.0244772	0.0132851	254	26	0.0665828	0.189936
glpE		Thiosulfate sulfurtransferase GlpE	Accessory gene	0.0184476	0.0100534	254	239	0.0676908	0.192759
group_173		hypothetical protein	Accessory gene	-0.0354298	0.0193784	254	184	0.068684	0.195245
group_3		hypothetical protein	Accessory gene	-0.0368886	0.0201986	254	86	0.068989	0.19577
group_1325		hypothetical protein	Accessory gene	-0.0184108	0.0101012	254	15	0.0695448	0.196319
group_1326		hypothetical protein	Accessory gene	-0.0184108	0.0101012	254	15	0.0695448	0.196319
group_835		hypothetical protein	Accessory gene	-0.0184108	0.0101012	254	15	0.0695448	0.196319
group_4577		hypothetical protein	Accessory gene	-0.0196264	0.010851	254	18	0.0716857	0.202012
mcrC		Protein McrC	Accessory gene	0.0186421	0.010317	254	15	0.0719657	0.20245
group_621		hypothetical protein	Accessory gene	-0.0269689	0.0149345	254	219	0.0721396	0.202589
ydeA		putative protease YdeA	Accessory gene	-0.0196264	0.0108744	254	18	0.0722964	0.202679
lrpC		HTH-type transcriptional regulator LrpC	Accessory gene	-0.0186053	0.0103275	254	239	0.0728136	0.203778
group_5332		hypothetical protein	Accessory gene	-0.0269203	0.0149644	254	36	0.073221	0.204566
group_1537		hypothetical protein	Accessory gene	-0.0269203	0.0150419	254	36	0.0747045	0.207286
group_1766		hypothetical protein	Accessory gene	-0.024489	0.0136818	254	30	0.07467	0.207286
group_1859		hypothetical protein	Accessory gene	0.0333758	0.0186338	254	65	0.0744706	0.207286
group_2603		hypothetical protein	Accessory gene	-0.0269203	0.0150419	254	36	0.0747045	0.207286
group_3096		hypothetical protein	Accessory gene	-0.0196264	0.0109902	254	18	0.0753316	0.20867
group_137		Acid shock protein	Accessory gene	-0.0337766	0.0191243	254	185	0.0785803	0.21693
mprF1		Phosphatidylglycerol lysyltransferase	Gene allele	0.022824	0.01292	254	25	0.0785131	0.21693
bla5		Beta-lactamase	Gene allele	0.020733	0.0117859	254	20	0.0797674	0.218621
group_1090		hypothetical protein	Accessory gene	-0.0196264	0.0111435	254	18	0.0794085	0.218621
group_2624		hypothetical protein	Accessory gene	-0.024489	0.0139179	254	30	0.0796993	0.218621
group_9604		hypothetical protein	Accessory gene	-0.0274066	0.0155752	254	215	0.0796847	0.218621
vraS2		Response regulator protein VraR	Gene allele	-0.024878	0.0141468	254	224	0.0798652	0.218621
group_557		hypothetical protein	Accessory gene	-0.0196264	0.011185	254	18	0.0805234	0.220052
chrA_1		Chromate transport protein	Accessory gene	0.020733	0.0118314	254	20	0.0809264	0.220413
group_1940		hypothetical protein	Accessory gene	0.022824	0.0130226	254	25	0.0808789	0.220413
group_1805	xerC_1	Tyrosine recombinase XerC	Accessory gene	0.022824	0.0130549	254	25	0.0816292	0.221955
group_5		hypothetical protein	Accessory gene	0.0289508	0.0165954	254	208	0.0822889	0.223375
group_567		hypothetical protein	Accessory gene	-0.0143262	0.00823223	254	10	0.0830342	0.225023
cadA_2		Cadmium-transporting ATPase	Accessory gene	0.027881	0.0161256	254	43	0.0850357	0.2293
group_1184		hypothetical protein	Accessory gene	0.027881	0.0161256	254	43	0.0850357	0.2293
group_3044	cadC	Cadmium resistance transcriptional regulatory protein CadC	Accessory gene	0.027881	0.0161256	254	43	0.0850357	0.2293
group_2138		hypothetical protein	Accessory gene	-0.0143262	0.00830007	254	10	0.0855667	0.22959
group_4277		hypothetical protein	Accessory gene	-0.0143262	0.00830007	254	10	0.0855667	0.22959
group_4278		hypothetical protein	Accessory gene	-0.0143262	0.00830007	254	10	0.0855667	0.22959
bin3_3		Putative transposon Tn552 DNA-invertase bin3	Accessory gene	0.0253525	0.0147904	254	34	0.0877363	0.234836
murA23		UDP-N-acetylglucosamine 1-carboxyvinyltransferase 2	Gene allele	0.0169889	0.00991347	254	14	0.0878108	0.234836
czcD_2		Cadmium, cobalt and zinc/H( )-K( ) antiporter	Accessory gene	0.0317225	0.0185468	254	64	0.0884229	0.236085
group_2048		hypothetical protein	Accessory gene	0.0169889	0.00998613	254	14	0.0901305	0.240249
glmU2		Bifunctional protein GlmU	Gene allele	0.0169889	0.010044	254	14	0.0919877	0.242883
group_1341		hypothetical protein	Accessory gene	0.0169889	0.0100587	254	14	0.0924629	0.242883
group_1342		hypothetical protein	Accessory gene	0.0169889	0.0100587	254	14	0.0924629	0.242883
group_1343		hypothetical protein	Accessory gene	0.0169889	0.0100587	254	14	0.0924629	0.242883
group_2294		hypothetical protein	Accessory gene	0.0169889	0.0100587	254	14	0.0924629	0.242883
group_4996		hypothetical protein	Accessory gene	0.0169889	0.0100587	254	14	0.0924629	0.242883
group_4998		hypothetical protein	Accessory gene	0.0169889	0.0100587	254	14	0.0924629	0.242883
group_4999		hypothetical protein	Accessory gene	0.0169889	0.0100587	254	14	0.0924629	0.242883
group_5000		hypothetical protein	Accessory gene	0.0169889	0.0100587	254	14	0.0924629	0.242883
group_2685		hypothetical protein	Accessory gene	-0.0143262	0.00849816	254	10	0.0930718	0.244088
group_521		hypothetical protein	Accessory gene	-0.0347491	0.0206315	254	162	0.0933669	0.244468
group_626		hypothetical protein	Accessory gene	-0.016952	0.0101152	254	240	0.0949979	0.248339
