# Supplementary material for: Comparative genomics reveals the correlations of stress response genes and bacteriophages in developing antibiotic resistance of Staphylococcus saprophyticus
Source: mSystems. 2023 Dec 5;8(6):e00697-23. doi: 10.1128/msystems.00697-23 (PMC10734486; doi:10.1128/msystems.00697-23)
Supplement: Table S7 — Phage sequences identified in our cohort. [file msystems.00697-23-s0008.xlsx]

## Sheet: Table S7
Table S7. Phage sequences identified in our cohort.
SampleID	Bacterial lineage	Bacterial cluster	ContigID	Phage Family	Contig length	Gene count	Viral genes	Host genes	Checkv quality	Miuvig quality	Completeness	Contamination	kmer_freq
1709043	S	3	S100C17090433_vs01	Siphoviridae	31900	52	4	14	Low-quality	Genome-fragment	22.34	56.7	1.01
1709174	S	3	S101C17091741_vs01	Siphoviridae	43950	66	46	1	High-quality	High-quality	100	0	1
1717394	G	1	S104C17173941_vs02	Unknown	47450	63	37	3	High-quality	High-quality	97.18	11.91	1
1717394	G	1	S104C17173947_vs01	Siphoviridae	44000	68	44	1	High-quality	High-quality	100	0	1
1744949	G	1	S105C17449491_vs02	Unknown	47300	70	48	1	High-quality	High-quality	100	0	1
1785144	S	3	S106C178514418_vs01	Unknown	12147	20	2	0	Low-quality	Genome-fragment	14.1	0	1
1785144	S	3	S106C17851442_vs01	Siphoviridae	43600	64	43	3	Medium-quality	Genome-fragment	89.59	9.89	1
1785146	S	3	S107C178514617_vs01	Unknown	12147	20	2	0	Low-quality	Genome-fragment	14.1	0	1
1785146	S	3	S107C17851462_vs01	Siphoviridae	43600	64	43	3	Medium-quality	Genome-fragment	89.59	9.89	1
1809848	S	3	S108C18098487_vs01	Unknown	16650	22	3	2	Medium-quality	Genome-fragment	53.16	0	1
1872676	S	3	S109C18726761_vs01	Unknown	47350	62	38	3	High-quality	High-quality	100	5.95	1
1277649	S	3	S10C12776493_vs01	Unknown	20450	31	3	4	Low-quality	Genome-fragment	32.44	8.2	1.02
1277649	S	3	S10C12776495_vs01	Unknown	45150	59	34	3	High-quality	High-quality	95.51	9.01	1
857592	S	3	S111C8575921_vs01	Unknown	45350	61	36	4	Medium-quality	Genome-fragment	88.61	15.95	1
867448	S	3	S112C8674481_vs01	Unknown	45150	59	34	3	High-quality	High-quality	95.49	9.03	1
867448	S	3	S112C8674483_vs01	Unknown	20637	30	2	3	Medium-quality	Genome-fragment	72.56	0	1.01
875372	S	3	S113C8753721_vs02	Unknown	48800	64	35	5	High-quality	High-quality	97.56	14	1
942949	G	1	S114C9429491_vs02	Unknown	54800	85	45	5	High-quality	High-quality	100	5.5	1
942949	G	1	S114C9429492_vs01	Siphoviridae	45300	71	41	4	High-quality	High-quality	94.8	12.06	1
942959	G	2	S115C9429591_vs02	Siphoviridae	28957	37	27	0	Medium-quality	Genome-fragment	67.51	0	1
942959	G	2	S115C94295920_vs01	Siphoviridae	7292	18	10	0	Low-quality	Genome-fragment	16.86	0	1.18
942959	G	2	S115C9429599_vs01	Siphoviridae	30935	40	30	2	Medium-quality	Genome-fragment	67.07	5.38	1
966678	S	3	S116C9666781_vs02	Unknown	45150	59	34	3	High-quality	High-quality	95.93	8.6	1
966678	S	3	S116C9666783_vs01	Unknown	20386	32	3	3	Low-quality	Genome-fragment	33.11	6.04	1.01
975189	G	2	S117C9751891_vs01	Siphoviridae	43750	65	41	2	High-quality	High-quality	100	0	1
CHLA-001	S	3	S118CCHLA_0011_vs01	Siphoviridae	43650	61	34	2	High-quality	High-quality	96.73	0	1
CHLA-001	S	3	S118CCHLA_0012_vs02	Siphoviridae	44350	70	47	2	High-quality	High-quality	100	0	1
CHLA-001	S	3	S118CCHLA_0014_vs01	Unknown	45250	59	34	3	High-quality	High-quality	95.93	8.81	1
CHLA-002	G	1	S119CCHLA_0021_vs01	Unknown	11800	23	1	3	Low-quality	Genome-fragment	21.39	0	1.01
1283127	G	1	S11C12831271_vs02	Unknown	48907	65	39	2	High-quality	High-quality	100	11.62	1
1283127	G	1	S11C128312713_vs01	Siphoviridae	12450	19	0	3	Not-determined	Genome-fragment	NA	0	1
1283127	G	1	S11C128312716_vs01	Siphoviridae	27062	42	32	0	Medium-quality	Genome-fragment	64.25	0	1
1283127	G	1	S11C128312717_vs01	Unknown	26530	49	36	0	Medium-quality	Genome-fragment	61.88	0	1
1283127	G	1	S11C128312723_vs01	Unknown	5621	5	5	0	Low-quality	Genome-fragment	12.18	0	1
CHLA-004	S	3	S121CCHLA_0041_vs02	Unknown	45150	59	34	3	High-quality	High-quality	95.95	8.58	1
CHLA-004	S	3	S121CCHLA_0043_vs01	Unknown	31000	47	3	13	Low-quality	Genome-fragment	24.75	54.21	1.01
CHLA-005	G	1	S122CCHLA_0051_vs01	Siphoviridae	47450	64	37	3	High-quality	High-quality	97.38	11.72	1
CHLA-005	G	1	S122CCHLA_00512_vs01	Unknown	25350	30	26	1	Medium-quality	Genome-fragment	60.54	0	1
CHLA-005	G	1	S122CCHLA_0052_vs01	Siphoviridae	26900	31	25	1	Medium-quality	Genome-fragment	62.74	0	1
CHLA-006	G	1	S123CCHLA_0061_vs03	Unknown	47300	63	41	1	High-quality	High-quality	100	0	1
CHLA-006	G	1	S123CCHLA_0067_vs01	Unknown	29950	41	3	11	Low-quality	Genome-fragment	26.45	57.36	1
CHLA-007	G	1	S124CCHLA_0074_vs02	Unknown	29250	44	6	7	Low-quality	Genome-fragment	49.84	36.08	1
CHLA-007	G	1	S124CCHLA_0074_vs03	Unknown	20500	31	3	3	High-quality	High-quality	100	0	1
CHLA-007	G	1	S124CCHLA_0076_vs01	Unknown	8300	15	1	1	Low-quality	Genome-fragment	15.04	0	1
CHLA-008	G	1	S125CCHLA_0081_vs01	Siphoviridae	21100	30	5	4	Medium-quality	Genome-fragment	59.78	14.49	1
CHLA-009	G	1	S126CCHLA_0091_vs02	Myoviridae	57750	76	28	4	High-quality	High-quality	90.7	18.16	1
CHLA-009	G	1	S126CCHLA_0091_vs03	Unknown	11911	23	1	3	Low-quality	Genome-fragment	21.59	0	1.01
CHLA-009	G	1	S126CCHLA_0092_vs02	Siphoviridae	19250	23	6	2	High-quality	High-quality	100	0	1
CHLA-009	G	1	S126CCHLA_0097_vs01	Siphoviridae	44250	64	40	1	High-quality	High-quality	100	0	1
CHLA-010	G	1	S127CCHLA_0108_vs01	Unknown	15700	23	2	2	Low-quality	Genome-fragment	29.75	0	1
CHLA-011	G	1	S128CCHLA_0111_vs01	Unknown	47450	65	38	3	High-quality	High-quality	97.4	11.72	1
CHLA-011	G	1	S128CCHLA_0116_vs01	Siphoviridae	46000	70	44	2	High-quality	High-quality	100	0	1
CHLA-012	G	1	S129CCHLA_0121_vs01	Unknown	47300	64	41	1	High-quality	High-quality	100	0	1
CHLA-012	G	1	S129CCHLA_0121_vs02	Myoviridae	57200	77	28	4	High-quality	High-quality	92.01	16.17	1
1286971	G	1	S12C12869711_vs01	Unknown	47550	66	37	3	High-quality	High-quality	97.54	11.76	1
sap-wu-001	G	1	S130Csap_wu_0011_vs02	Unknown	11155	22	1	3	Low-quality	Genome-fragment	20.22	0	1.01
sap-wu-001	G	1	S130Csap_wu_0017_vs01	Siphoviridae	43000	60	38	1	High-quality	High-quality	100	0	1
sap-wu-002	G	2	S131Csap_wu_0025_vs01	Unknown	11800	23	1	3	Low-quality	Genome-fragment	21.39	0	1.01
sap-wu-003	G	2	S132Csap_wu_0031_vs01	Siphoviridae	43150	64	38	3	High-quality	High-quality	100	0	1
sap-wu-004	G	4	S133Csap_wu_0041_vs02	Myoviridae	61550	84	27	7	High-quality	High-quality	100	14.26	1
sap-wu-004	G	4	S133Csap_wu_0041_vs03	Unknown	24000	37	2	4	Low-quality	Genome-fragment	27.86	0	1.01
sap-wu-005	G	1	S134Csap_wu_00513_vs01	Unknown	9151	15	2	3	Low-quality	Genome-fragment	17.34	0	1
sap-wu-005	G	1	S134Csap_wu_0055_vs01	Unknown	12704	24	3	2	Low-quality	Genome-fragment	29.75	0	1.02
sap-wu-005	G	1	S134Csap_wu_0058_vs01	Siphoviridae	44050	71	51	1	High-quality	High-quality	91.57	0	1
sap-wu-006	G	1	S135Csap_wu_00615_vs01	Siphoviridae	29856	42	33	0	Medium-quality	Genome-fragment	69.34	0	1
sap-wu-006	G	1	S135Csap_wu_00618_vs01	Unknown	10634	20	11	0	Low-quality	Genome-fragment	24.85	0	1
sap-wu-006	G	1	S135Csap_wu_0062_vs01	Unknown	24450	37	2	6	High-quality	High-quality	98.97	0	1
sap-wu-006	G	1	S135Csap_wu_0067_vs01	Unknown	26550	38	3	9	Low-quality	Genome-fragment	29.01	47.24	1
sap-wu-006	G	1	S135Csap_wu_0068_vs01	Siphoviridae	42450	61	45	2	High-quality	High-quality	96.7	0	1
sap-wu-007	G	1	S136Csap_wu_0073_vs01	Unknown	24650	38	2	7	Low-quality	Genome-fragment	27.24	4.82	1
sap-wu-007	G	1	S136Csap_wu_0074_vs02	Unknown	15450	23	4	2	Low-quality	Genome-fragment	38.38	0	1
sap-wu-008	G	2	S137Csap_wu_0081_vs02	Siphoviridae	39500	66	33	5	Medium-quality	Genome-fragment	86.04	7.92	1
sap-wu-008	G	2	S137Csap_wu_0081_vs03	Siphoviridae	19250	28	6	3	Low-quality	Genome-fragment	34.71	8.86	1
sap-wu-009	G	1	S138Csap_wu_0091_vs02	Unknown	54850	85	45	5	High-quality	High-quality	100	5.49	1
sap-wu-009	G	1	S138Csap_wu_0091_vs03	Siphoviridae	21000	28	5	3	Medium-quality	Genome-fragment	55.05	16.19	1
sap-wu-009	G	1	S138Csap_wu_0094_vs01	Unknown	15400	23	4	2	Low-quality	Genome-fragment	37.91	0	1
sap-wu-010	G	1	S139Csap_wu_0101_vs02	Unknown	45350	63	37	4	High-quality	High-quality	98.1	6.94	1
sap-wu-010	G	1	S139Csap_wu_0105_vs02	Unknown	15400	22	4	2	Low-quality	Genome-fragment	38.15	0	1
sap-wu-010	G	1	S139Csap_wu_0108_vs01	Siphoviridae	47300	73	50	2	High-quality	High-quality	100	0	1
1288591	S	3	S13C12885911_vs01	Siphoviridae	44700	61	38	3	High-quality	High-quality	100	0	1
1288591	S	3	S13C12885911_vs03	Unknown	46950	58	35	4	High-quality	High-quality	92.76	14.94	1
sap-wu-011	G	2	S140Csap_wu_0111_vs02	Siphoviridae	42450	62	45	2	High-quality	High-quality	96.7	0	1
sap-wu-012	G	2	S141Csap_wu_0121_vs01	Siphoviridae	24900	37	6	7	Medium-quality	Genome-fragment	71.33	19.71	1
sap-wu-012	G	2	S141Csap_wu_0121_vs03	Siphoviridae	43300	62	43	2	High-quality	High-quality	100	0	1
sap-wu-012	G	2	S141Csap_wu_0124_vs01	Unknown	26200	39	3	9	Low-quality	Genome-fragment	34.07	37.21	1
sap-wu-013	G	1	S142Csap_wu_0131_vs02	Unknown	47900	69	42	4	High-quality	High-quality	100	0	1
sap-wu-013	G	1	S142Csap_wu_0134_vs02	Unknown	15450	23	4	2	Low-quality	Genome-fragment	38.38	0	1
sap-wu-014	G	2	S143Csap_wu_0141_vs02	Siphoviridae	41850	56	39	2	High-quality	High-quality	96.44	0	1
sap-wu-015	S	3	S144Csap_wu_0151_vs01	Unknown	18400	27	3	6	Low-quality	Genome-fragment	20.1	36.8	1
sap-wu-015	S	3	S144Csap_wu_0155_vs01	Unknown	29100	41	3	11	Low-quality	Genome-fragment	24.25	59.76	1.01
sap-wu-016	G	1	S145Csap_wu_01616_vs01	Unknown	12900	20	1	2	Low-quality	Genome-fragment	22.2	0	1.01
sap-wu-017	G	1	S146Csap_wu_0171_vs02	Siphoviridae	88000	133	88	5	Complete	High-quality	100	5.2	1
sap-wu-017	G	1	S146Csap_wu_0172_vs01	Unknown	23550	39	4	4	Low-quality	Genome-fragment	44.31	7.01	1.01
sap-wu-017	G	1	S146Csap_wu_0175_vs01	Unknown	15350	22	4	2	Low-quality	Genome-fragment	38.02	0	1
sap-wu-018	G	1	S147Csap_wu_0181_vs01	Unknown	11800	23	1	3	Low-quality	Genome-fragment	21.39	0	1.01
sap-wu-019	G	1	S148Csap_wu_0193_vs03	Unknown	15450	23	4	2	Low-quality	Genome-fragment	38.37	0	1
1301789	S	3	S14C13017891_vs02	Unknown	45400	61	35	4	Medium-quality	Genome-fragment	89.61	15.1	1
1301789	S	3	S14C13017895_vs01	Unknown	25400	37	3	8	Low-quality	Genome-fragment	30.68	41.67	1
1301789	S	3	S14C13017896_vs01	Unknown	15550	23	5	1	High-quality	High-quality	100	0	1
sap-wu-021	G	4	S150Csap_wu_0211_vs01	Siphoviridae	41826	58	44	2	High-quality	High-quality	97.48	0	1
sap-wu-021	G	4	S150Csap_wu_0211_vs03	Siphoviridae	30622	39	30	1	Medium-quality	Genome-fragment	70.05	0	1
sap-wu-021	G	4	S150Csap_wu_0212_vs01	Unknown	23950	37	2	4	Low-quality	Genome-fragment	26.13	6	1.01
sap-wu-021	G	4	S150Csap_wu_0212_vs02	Unknown	11779	22	9	1	Low-quality	Genome-fragment	27.67	0	1
sap-wu-022	G	2	S151Csap_wu_0224_vs01	Unknown	26550	38	3	9	Low-quality	Genome-fragment	29.01	47.24	1
sap-wu-022	G	2	S151Csap_wu_0227_vs01	Siphoviridae	42234	60	41	1	High-quality	High-quality	97.33	0	1
sap-wu-023	G	4	S152Csap_wu_0232_vs01	Unknown	23950	37	2	4	Low-quality	Genome-fragment	26.13	6	1.01
sap-wu-024	G	2	S153Csap_wu_0243_vs02	Unknown	20100	26	2	4	Low-quality	Genome-fragment	42.14	38.28	1
sap-wu-024	G	2	S153Csap_wu_0244_vs01	Siphoviridae	10124	15	4	1	Low-quality	Genome-fragment	19.96	0	1
sap-wu-025	G	2	S154Csap_wu_0251_vs01	Siphoviridae	44250	63	43	3	High-quality	High-quality	100	0	1
sap-wu-026	G	1	S155Csap_wu_0261_vs02	Unknown	47300	63	41	1	High-quality	High-quality	100	0	1
sap-wu-027	G	1	S156Csap_wu_0272_vs01	Unknown	24100	41	4	4	Low-quality	Genome-fragment	42.37	13.1	1.01
sap-wu-027	G	1	S156Csap_wu_0276_vs01	Myoviridae	24350	31	6	9	Medium-quality	Genome-fragment	72.01	46.01	1
sap-wu-028	G	4	S157Csap_wu_0283_vs01	Siphoviridae	12950	17	2	2	Low-quality	Genome-fragment	20.4	12.63	1
sap-wu-028	G	4	S157Csap_wu_0287_vs01	Unknown	26550	38	3	9	Low-quality	Genome-fragment	29.01	47.24	1
sap-wu-029	G	1	S158Csap_wu_02916_vs01	Unknown	10443	14	1	0	Medium-quality	Genome-fragment	81.67	0	1
sap-wu-030	G	1	S159Csap_wu_0301_vs02	Siphoviridae	50600	74	45	4	High-quality	High-quality	100	5.95	1
sap-wu-030	G	1	S159Csap_wu_0301_vs03	Unknown	11901	23	1	3	Low-quality	Genome-fragment	21.57	0	1.01
sap-wu-030	G	1	S159Csap_wu_0307_vs01	Siphoviridae	43100	64	41	2	High-quality	High-quality	100	0	1
1301791	S	3	S15C13017911_vs02	Unknown	44700	57	34	4	Medium-quality	Genome-fragment	87.53	15.77	1
1301791	S	3	S15C13017916_vs01	Unknown	21050	32	3	5	Medium-quality	Genome-fragment	64.1	27.64	1
sap-wu-031	G	1	S160Csap_wu_0311_vs02	Unknown	11892	23	1	3	Low-quality	Genome-fragment	21.55	0	1.01
sap-wu-032	G	2	S161Csap_wu_0322_vs01	Siphoviridae	9350	11	4	2	Low-quality	Genome-fragment	21.8	0	1
sap-wu-032	G	2	S161Csap_wu_0324_vs01	Siphoviridae	43200	62	43	2	High-quality	High-quality	93.44	6.65	1
sap-wu-033	G	1	S162Csap_wu_0331_vs01	Siphoviridae	46550	68	36	2	High-quality	High-quality	100	0	1
sap-wu-033	G	1	S162Csap_wu_0332_vs01	Siphoviridae	23100	35	4	4	Medium-quality	Genome-fragment	69.5	8.39	1.01
sap-wu-034	G	2	S163Csap_wu_0341_vs02	Siphoviridae	9350	11	4	2	Low-quality	Genome-fragment	21.8	0	1
sap-wu-034	G	2	S163Csap_wu_0342_vs01	Unknown	18150	26	2	3	Low-quality	Genome-fragment	19.2	8.88	1
sap-wu-034	G	2	S163Csap_wu_0344_vs02	Siphoviridae	21600	32	3	4	Low-quality	Genome-fragment	20.43	31.66	1
sap-wu-034	G	2	S163Csap_wu_0345_vs01	Unknown	30100	41	3	11	Low-quality	Genome-fragment	26.45	57.57	1.01
sap-wu-035	G	1	S164Csap_wu_0352_vs01	Myoviridae	22100	33	7	4	Complete	High-quality	100	19.48	1
sap-wu-035	G	1	S164Csap_wu_0356_vs01	Myoviridae	24050	31	6	8	Medium-quality	Genome-fragment	87.96	38.74	1
sap-wu-036	G	1	S165Csap_wu_0361_vs02	Siphoviridae	45600	63	40	4	High-quality	High-quality	98.92	6.63	1
sap-wu-036	G	1	S165Csap_wu_03610_vs01	Unknown	46100	65	47	2	High-quality	High-quality	100	0	1
sap-wu-036	G	1	S165Csap_wu_0362_vs01	Unknown	24500	37	5	5	Low-quality	Genome-fragment	42.7	7.05	1
sap-wu-037	G	1	S166Csap_wu_0371_vs01	Unknown	47300	64	41	1	High-quality	High-quality	100	0	1
sap-wu-037	G	1	S166Csap_wu_0371_vs02	Myoviridae	57200	77	28	4	High-quality	High-quality	91.99	16.19	1
sap-wu-037	G	1	S166Csap_wu_0375_vs01	Unknown	29950	41	3	11	Low-quality	Genome-fragment	26.45	57.36	1
sap-wu-038	G	1	S167Csap_wu_0381_vs02	Unknown	24450	41	3	5	Low-quality	Genome-fragment	42.26	0	1
sap-wu-040	G	1	S169Csap_wu_0401_vs02	Unknown	45350	63	37	4	High-quality	High-quality	98.1	6.94	1
sap-wu-040	G	1	S169Csap_wu_0405_vs01	Unknown	15350	22	4	2	Low-quality	Genome-fragment	38.02	0	1
1302446	S	3	S16C13024463_vs01	Unknown	20500	31	3	4	Low-quality	Genome-fragment	32.48	8.35	1.02
1302446	S	3	S16C13024465_vs01	Unknown	46050	59	35	3	High-quality	High-quality	94.97	11.29	1
sap-wu-041	G	2	S170Csap_wu_0411_vs02	Unknown	45600	63	39	4	High-quality	High-quality	98.95	6.66	1
sap-wu-041	G	2	S170Csap_wu_0412_vs02	Unknown	9428	12	1	1	Low-quality	Genome-fragment	37.37	0	1
sap-wu-042	G	1	S171Csap_wu_0429_vs01	Siphoviridae	45350	70	39	2	High-quality	High-quality	100	0	1
sap-wu-043	G	2	S172Csap_wu_0431_vs01	Siphoviridae	46550	73	45	3	High-quality	High-quality	100	0	1
sap-wu-044	G	4	S173Csap_wu_0442_vs01	Unknown	24000	37	2	4	Low-quality	Genome-fragment	27.86	0	1.01
sap-wu-045	G	1	S174Csap_wu_0453_vs01	Siphoviridae	24200	37	6	2	Low-quality	Genome-fragment	42.51	7.96	1.01
sap-wu-046	G	1	S175Csap_wu_0462_vs01	Unknown	19400	29	5	4	Medium-quality	Genome-fragment	67.35	0	1
sap-wu-046	G	1	S175Csap_wu_0466_vs01	Unknown	15000	22	2	3	Low-quality	Genome-fragment	14.47	16.89	1
sap-wu-047	G	4	S176Csap_wu_0473_vs01	Siphoviridae	15900	21	8	2	Medium-quality	Genome-fragment	76.34	11.68	1
sap-wu-048	G	1	S177Csap_wu_0481_vs02	Unknown	45350	63	37	4	High-quality	High-quality	98.1	6.94	1
sap-wu-048	G	1	S177Csap_wu_0485_vs02	Unknown	15350	22	4	2	Low-quality	Genome-fragment	38.02	0	1
sap-wu-048	G	1	S177Csap_wu_0488_vs01	Siphoviridae	46300	70	48	2	High-quality	High-quality	100	0	1
sap-wu-049	G	1	S178Csap_wu_0491_vs02	Unknown	45350	63	37	4	High-quality	High-quality	98.1	6.94	1
sap-wu-049	G	1	S178Csap_wu_0494_vs01	Unknown	15350	22	4	2	Low-quality	Genome-fragment	38.02	0	1
sap-wu-050	G	4	S179Csap_wu_0501_vs01	Siphoviridae	43500	69	45	1	High-quality	High-quality	100	0	1
sap-wu-050	G	4	S179Csap_wu_0502_vs01	Unknown	22750	40	4	3	Low-quality	Genome-fragment	46.03	0	1.01
1302447	S	3	S17C13024471_vs01	Unknown	45400	58	35	4	Medium-quality	Genome-fragment	88.65	16.01	1
1302447	S	3	S17C13024476_vs01	Siphoviridae	19150	28	7	2	High-quality	High-quality	100	0	1
sap-wu-051	G	1	S180Csap_wu_05116_vs01	Unknown	38693	52	36	0	Medium-quality	Genome-fragment	89.95	0	1
sap-wu-051	G	1	S180Csap_wu_05132_vs01	Siphoviridae	14044	22	6	0	Low-quality	Genome-fragment	26.79	0	1
sap-wu-051	G	1	S180Csap_wu_05134_vs01	Unknown	10925	19	4	0	Low-quality	Genome-fragment	27.06	0	1
sap-wu-051	G	1	S180Csap_wu_0516_vs01	Siphoviridae	43550	62	41	2	High-quality	High-quality	100	0	1
sap-wu-052	G	4	S181Csap_wu_05210_vs01	Siphoviridae	42700	67	48	1	High-quality	High-quality	99.26	0	1
sap-wu-052	G	4	S181Csap_wu_0523_vs01	Siphoviridae	12950	17	2	2	Low-quality	Genome-fragment	20.4	12.63	1
sap-wu-053	G	1	S182Csap_wu_0531_vs01	Siphoviridae	44650	62	45	2	High-quality	High-quality	100	0	1
sap-wu-053	G	1	S182Csap_wu_0533_vs01	Unknown	28850	40	3	11	Low-quality	Genome-fragment	24.25	59.41	1
sap-wu-054	G	2	S183Csap_wu_0541_vs01	Unknown	9350	11	4	2	Low-quality	Genome-fragment	21.8	0	1
sap-wu-054	G	2	S183Csap_wu_05410_vs01	Siphoviridae	13768	20	1	3	Low-quality	Genome-fragment	18.13	0	1.01
sap-wu-055	G	1	S184Csap_wu_0552_vs01	Siphoviridae	50750	68	34	6	Complete	High-quality	100	14.75	1
sap-wu-056	G	1	S185Csap_wu_0561_vs02	Siphoviridae	46400	70	42	4	High-quality	High-quality	100	4.75	1
sap-wu-056	G	1	S185Csap_wu_0561_vs03	Myoviridae	22050	33	8	3	High-quality	High-quality	100	8.26	1
sap-wu-056	G	1	S185Csap_wu_0564_vs01	Unknown	20650	30	3	2	Low-quality	Genome-fragment	44.29	0	1
sap-wu-057	G	1	S186Csap_wu_0577_vs01	Siphoviridae	47250	69	52	2	High-quality	High-quality	100	0	1
sap-wu-058	G	2	S187Csap_wu_0581_vs02	Siphoviridae	44500	63	34	1	High-quality	High-quality	100	0	1
sap-wu-058	G	2	S187Csap_wu_0584_vs01	Unknown	16350	20	5	2	Low-quality	Genome-fragment	40.68	0	1
sap-wu-059	G	1	S188Csap_wu_0591_vs01	Unknown	45350	63	37	4	High-quality	High-quality	96.72	8.26	1
sap-wu-059	G	1	S188Csap_wu_0592_vs01	Unknown	24250	40	4	4	Low-quality	Genome-fragment	45.79	7.51	1
sap-wu-059	G	1	S188Csap_wu_0595_vs01	Unknown	15350	22	4	2	Low-quality	Genome-fragment	38.02	0	1
sap-wu-060	G	1	S189Csap_wu_0601_vs01	Unknown	48950	73	41	4	High-quality	High-quality	100	7.47	1
sap-wu-060	G	1	S189Csap_wu_06012_vs01	Siphoviridae	8400	11	1	1	Low-quality	Genome-fragment	14.02	0	1
1302448	S	3	S18C13024481_vs01	Siphoviridae	31900	52	4	14	Low-quality	Genome-fragment	22.34	56.7	1.01
1302448	S	3	S18C13024482_vs01	Siphoviridae	43150	58	32	2	High-quality	High-quality	95.17	0	1
sap-wu-061	G	2	S190Csap_wu_0614_vs01	Unknown	11385	22	1	3	Low-quality	Genome-fragment	20.64	0	1.01
sap-wu-062	S	3	S191Csap_wu_06213_vs01	Unknown	38277	51	38	0	Medium-quality	Genome-fragment	88.94	0	1
sap-wu-062	S	3	S191Csap_wu_0622_vs01	Unknown	15000	19	1	3	High-quality	High-quality	97.87	0	1
sap-wu-063	G	2	S192Csap_wu_0631_vs01	Siphoviridae	46300	71	44	5	Complete	High-quality	100	14.87	1
sap-wu-063	G	2	S192Csap_wu_0634_vs01	Unknown	16350	20	5	2	Low-quality	Genome-fragment	40.68	0	1
sap-wu-064	G	1	S193Csap_wu_0641_vs02	Siphoviridae	89950	130	83	6	Complete	High-quality	100	5.07	1
sap-wu-064	G	1	S193Csap_wu_0644_vs01	Unknown	15350	22	4	2	Low-quality	Genome-fragment	38.02	0	1
sap-wu-064	G	1	S193Csap_wu_0646_vs01	Unknown	29800	41	4	11	Low-quality	Genome-fragment	32.3	48.14	1
sap-wu-065	G	2	S194Csap_wu_0651_vs02	Myoviridae	22100	32	7	3	High-quality	High-quality	100	8.62	1
sap-wu-066	G	1	S195Csap_wu_0661_vs01	Unknown	45350	63	37	4	High-quality	High-quality	96.72	8.25	1
sap-wu-066	G	1	S195Csap_wu_06612_vs01	Unknown	9667	17	2	1	Low-quality	Genome-fragment	20.6	0	1
sap-wu-066	G	1	S195Csap_wu_0664_vs01	Unknown	13113	23	1	5	Low-quality	Genome-fragment	17.27	0	1
sap-wu-066	G	1	S195Csap_wu_0666_vs01	Unknown	19450	30	5	1	Medium-quality	Genome-fragment	61.32	0	1
sap-wu-066	G	1	S195Csap_wu_0668_vs01	Siphoviridae	45750	75	51	2	High-quality	High-quality	100	0	1
sap-wu-068	G	2	S197Csap_wu_0685_vs01	Unknown	11800	23	1	3	Low-quality	Genome-fragment	21.39	0	1.01
sap-wu-069	G	4	S198Csap_wu_0692_vs01	Unknown	23950	37	2	4	Low-quality	Genome-fragment	26.13	6	1.01
sap-wu-070	G	1	S199Csap_wu_0701_vs01	Unknown	23600	38	5	4	Low-quality	Genome-fragment	47.99	4.98	1.01
sap-wu-070	G	1	S199Csap_wu_0707_vs01	Siphoviridae	41650	56	37	3	Medium-quality	Genome-fragment	86.9	10.49	1
1311754	G	1	S19C13117542_vs01	Unknown	23850	37	4	2	Low-quality	Genome-fragment	35.65	9.56	1
1311754	G	1	S19C13117546_vs01	Unknown	26700	35	3	9	Low-quality	Genome-fragment	33.8	36.38	1
1311754	G	1	S19C13117546_vs02	Siphoviridae	42350	69	36	2	High-quality	High-quality	100	0	1
1046178	G	1	S1C10461784_vs01	Siphoviridae	14450	21	3	2	Low-quality	Genome-fragment	21.27	12.09	1
1046178	G	1	S1C10461788_vs01	Siphoviridae	45700	70	48	2	High-quality	High-quality	100	0	1
sap-wu-071	G	1	S200Csap_wu_0713_vs01	Myoviridae	21500	32	8	2	High-quality	High-quality	100	0	1
sap-wu-072	G	1	S201Csap_wu_0721_vs01	Unknown	48350	69	42	2	High-quality	High-quality	100	0	1
sap-wu-072	G	1	S201Csap_wu_0722_vs01	Siphoviridae	48900	62	32	6	Complete	High-quality	100	16.52	1
sap-wu-072	G	1	S201Csap_wu_0726_vs01	Siphoviridae	41151	63	42	2	High-quality	High-quality	93.04	2.62	1
sap-wu-073	G	1	S202Csap_wu_0731_vs01	Unknown	45400	63	37	4	High-quality	High-quality	96.73	8.35	1
sap-wu-073	G	1	S202Csap_wu_0734_vs02	Unknown	15350	22	4	2	Low-quality	Genome-fragment	38.02	0	1
sap-wu-073	G	1	S202Csap_wu_0736_vs01	Unknown	29150	42	3	11	Low-quality	Genome-fragment	24.49	59.02	1
sap-wu-074	G	2	S203Csap_wu_0741_vs01	Siphoviridae	43650	65	43	2	High-quality	High-quality	100	0	1
sap-wu-074	G	2	S203Csap_wu_0744_vs02	Unknown	20300	32	4	3	Medium-quality	Genome-fragment	87.06	0	1
sap-wu-075	G	4	S204Csap_wu_0752_vs01	Unknown	23950	37	2	4	Low-quality	Genome-fragment	27.8	0	1.01
sap-wu-077	G	1	S206Csap_wu_0772_vs01	Unknown	50750	73	45	3	High-quality	High-quality	100	2.77	1
sap-wu-078	G	2	S207Csap_wu_0782_vs01	Siphoviridae	19000	25	7	2	High-quality	High-quality	99.46	0	1
sap-wu-078	G	2	S207Csap_wu_0783_vs01	Siphoviridae	9061	12	4	1	Low-quality	Genome-fragment	17.86	0	1
sap-wu-078	G	2	S207Csap_wu_0785_vs01	Unknown	11800	23	1	3	Low-quality	Genome-fragment	21.39	0	1.01
sap-wu-079	G	1	S208Csap_wu_0791_vs02	Siphoviridae	89950	136	90	5	Complete	High-quality	100	5.12	1
sap-wu-079	G	1	S208Csap_wu_0792_vs01	Siphoviridae	21550	31	6	3	Medium-quality	Genome-fragment	57.92	14.06	1
sap-wu-079	G	1	S208Csap_wu_0795_vs02	Unknown	15400	22	4	2	Low-quality	Genome-fragment	38.15	0	1
1313796	S	3	S20C13137963_vs01	Unknown	20603	32	3	4	Low-quality	Genome-fragment	31.51	11.51	1.02
1313796	S	3	S20C13137965_vs01	Unknown	45300	58	34	3	High-quality	High-quality	93.28	11.43	1
sap-wu-081	G	2	S210Csap_wu_0815_vs01	Unknown	11912	23	1	3	Low-quality	Genome-fragment	21.59	0	1.01
sap-wu-081	G	2	S210Csap_wu_0817_vs01	Siphoviridae	43700	61	40	1	High-quality	High-quality	100	0	1
sap-wu-082	G	1	S211Csap_wu_0821_vs02	Unknown	7843	14	1	2	Low-quality	Genome-fragment	14.22	0	1
sap-wu-083	G	1	S212Csap_wu_0831_vs02	Siphoviridae	44569	62	37	3	High-quality	High-quality	96.29	7.07	1
sap-wu-083	G	1	S212Csap_wu_08310_vs01	Unknown	40899	67	49	0	Medium-quality	Genome-fragment	81.85	0	1
sap-wu-083	G	1	S212Csap_wu_0835_vs01	Unknown	15350	22	4	2	Low-quality	Genome-fragment	38.02	0	1
sap-wu-083	G	1	S212Csap_wu_0836_vs01	Unknown	29150	42	3	11	Low-quality	Genome-fragment	24.49	59.02	1
sap-wu-084	G	1	S213Csap_wu_0841_vs02	Siphoviridae	44350	65	39	1	High-quality	High-quality	100	0	1
sap-wu-086	G	1	S215Csap_wu_0861_vs01	Unknown	11050	22	1	3	Low-quality	Genome-fragment	20.03	0	1.01
sap-wu-086	G	1	S215Csap_wu_0861_vs02	Myoviridae	56850	66	24	6	High-quality	High-quality	91.98	15.69	1
sap-wu-087	G	1	S216Csap_wu_0871_vs02	Siphoviridae	47350	70	47	3	High-quality	High-quality	100	8.47	1
sap-wu-087	G	1	S216Csap_wu_0871_vs03	Unknown	11921	23	1	3	Low-quality	Genome-fragment	21.61	0	1.01
sap-wu-087	G	1	S216Csap_wu_0873_vs02	Unknown	20400	27	2	4	Medium-quality	Genome-fragment	64.63	0	1
sap-wu-087	G	1	S216Csap_wu_0877_vs01	Siphoviridae	45000	72	45	2	High-quality	High-quality	100	0	1
sap-wu-088	G	2	S217Csap_wu_0881_vs02	Siphoviridae	9350	11	4	2	Low-quality	Genome-fragment	21.8	0	1
sap-wu-088	G	2	S217Csap_wu_0882_vs01	Siphoviridae	17050	22	7	3	High-quality	High-quality	91.06	8.43	1
sap-wu-088	G	2	S217Csap_wu_0882_vs02	Siphoviridae	46268	66	49	1	High-quality	High-quality	100	0	1
sap-wu-090	G	2	S219Csap_wu_0905_vs01	Unknown	11800	23	1	3	Low-quality	Genome-fragment	21.39	0	1.01
1317396	S	3	S21C13173961_vs01	Siphoviridae	45450	67	47	2	High-quality	High-quality	100	0	1
sap-wu-091	G	1	S220Csap_wu_0911_vs01	Unknown	45350	63	37	4	High-quality	High-quality	96.72	8.25	1
sap-wu-091	G	1	S220Csap_wu_0915_vs01	Unknown	15350	22	4	2	Low-quality	Genome-fragment	38.02	0	1
sap-wu-091	G	1	S220Csap_wu_0918_vs01	Siphoviridae	46550	75	53	2	High-quality	High-quality	100	0	1
sap-wu-092	G	1	S221Csap_wu_0921_vs01	Unknown	46300	69	40	5	Complete	High-quality	100	10.23	1
sap-wu-093	G	1	S222Csap_wu_0932_vs01	Unknown	11800	23	1	3	Low-quality	Genome-fragment	21.39	0	1.01
sap-wu-094	G	1	S223Csap_wu_0941_vs02	Unknown	47450	64	37	3	High-quality	High-quality	97.18	11.91	1
sap-wu-094	G	1	S223Csap_wu_0945_vs01	Unknown	29950	41	3	11	Low-quality	Genome-fragment	26.45	57.36	1
sap-wu-095	G	1	S224Csap_wu_09513_vs01	Siphoviridae	43693	66	46	2	High-quality	High-quality	100	0	1
sap-wu-096	G	1	S225Csap_wu_0961_vs01	Unknown	11800	23	1	3	Low-quality	Genome-fragment	21.39	0	1.01
sap-wu-097	G	1	S226Csap_wu_0971_vs02	Siphoviridae	49000	71	37	6	Complete	High-quality	100	12.01	1
sap-wu-097	G	1	S226Csap_wu_0971_vs03	Siphoviridae	11307	21	2	2	Low-quality	Genome-fragment	24.66	0	1.01
sap-wu-097	G	1	S226Csap_wu_09714_vs01	Unknown	5716	9	3	0	Low-quality	Genome-fragment	10.86	0	1
sap-wu-098	G	2	S227Csap_wu_09812_vs01	Siphoviridae	28651	39	20	6	Low-quality	Genome-fragment	32.21	52.55	1.03
sap-wu-098	G	2	S227Csap_wu_0982_vs01	Siphoviridae	28300	38	25	0	Medium-quality	Genome-fragment	65.91	0	1
sap-wu-098	G	2	S227Csap_wu_0983_vs01	Unknown	16459	25	3	3	Low-quality	Genome-fragment	25.89	8.96	1
sap-wu-099	G	1	S228Csap_wu_0991_vs02	Siphoviridae	45350	63	37	4	High-quality	High-quality	98.1	6.94	1
sap-wu-099	G	1	S228Csap_wu_09919_vs01	Unknown	16093	12	11	0	Low-quality	Genome-fragment	28.69	0	1
sap-wu-099	G	1	S228Csap_wu_09920_vs01	Siphoviridae	15542	34	24	0	Low-quality	Genome-fragment	36.24	0	1
sap-wu-099	G	1	S228Csap_wu_09921_vs01	Siphoviridae	12560	13	10	0	Low-quality	Genome-fragment	28.85	0	1
sap-wu-099	G	1	S228Csap_wu_09922_vs01	Siphoviridae	6086	12	1	0	Low-quality	Genome-fragment	17.34	0	1
sap-wu-099	G	1	S228Csap_wu_0996_vs02	Unknown	15350	22	4	2	Low-quality	Genome-fragment	38.02	0	1
sap-wu-100	G	2	S229Csap_wu_1001_vs01	Siphoviridae	9350	11	4	2	Low-quality	Genome-fragment	21.8	0	1
sap-wu-100	G	2	S229Csap_wu_1002_vs01	Unknown	18150	26	2	3	Low-quality	Genome-fragment	19.2	8.88	1
sap-wu-100	G	2	S229Csap_wu_1004_vs02	Siphoviridae	21600	32	3	4	Low-quality	Genome-fragment	20.47	31.51	1
sap-wu-100	G	2	S229Csap_wu_1005_vs01	Unknown	30100	41	3	11	Low-quality	Genome-fragment	26.45	57.57	1.01
sap-wu-101	G	2	S230Csap_wu_1011_vs01	Siphoviridae	9350	11	4	2	Low-quality	Genome-fragment	21.8	0	1
sap-wu-101	G	2	S230Csap_wu_1013_vs01	Unknown	21400	33	5	6	Low-quality	Genome-fragment	24.07	44.78	1
sap-wu-101	G	2	S230Csap_wu_1015_vs01	Unknown	30350	41	2	14	Low-quality	Genome-fragment	12.56	68.02	1.01
UA-001	G	1	S232CUA_00110_vs01	Siphoviridae	42550	66	45	2	High-quality	High-quality	93.16	3.4	1
UA-001	G	1	S232CUA_00119_vs01	Unknown	10283	13	1	1	Low-quality	Genome-fragment	17.69	0	1
UA-003	G	4	S234CUA_00310_vs01	Siphoviridae	52921	83	47	1	High-quality	High-quality	100	0	1
UA-003	G	4	S234CUA_00323_vs01	Unknown	8311	15	2	1	Low-quality	Genome-fragment	19.38	0	1
UA-003	G	4	S234CUA_0033_vs01	Siphoviridae	8855	12	3	1	Low-quality	Genome-fragment	32.37	0	1
UA-004	G	1	S235CUA_0041_vs02	Unknown	54450	72	42	6	Complete	High-quality	100	8.45	1
UA-004	G	1	S235CUA_0041_vs03	Myoviridae	21850	33	8	2	High-quality	High-quality	100	8.72	1
UA-005	G	1	S236CUA_0051_vs02	Myoviridae	57750	77	28	4	High-quality	High-quality	90.69	18.16	1
UA-005	G	1	S236CUA_0052_vs01	Siphoviridae	49100	67	35	7	Complete	High-quality	100	15.29	1
UA-005	G	1	S236CUA_0056_vs01	Unknown	26550	38	3	8	Low-quality	Genome-fragment	32.89	40.17	1
UA-005	G	1	S236CUA_0057_vs01	Siphoviridae	41700	57	37	3	Medium-quality	Genome-fragment	87.01	10.48	1
UA-007	G	4	S238CUA_00722_vs01	Unknown	9082	16	3	1	Low-quality	Genome-fragment	21.11	0	1
UA-007	G	4	S238CUA_0073_vs01	Siphoviridae	9239	14	3	1	Low-quality	Genome-fragment	33.78	0	1
UA-007	G	4	S238CUA_0074_vs01	Siphoviridae	21600	32	3	4	Low-quality	Genome-fragment	20.46	31.54	1
UA-008	G	2	S239CUA_0082_vs01	Siphoviridae	11375	15	4	1	Low-quality	Genome-fragment	22.42	0	1
UA-008	G	2	S239CUA_0085_vs01	Unknown	11800	23	1	3	Low-quality	Genome-fragment	21.39	0	1.01
UA-009	G	2	S240CUA_0091_vs01	Siphoviridae	20600	31	6	4	Medium-quality	Genome-fragment	51.14	23.97	1
UA-010	G	1	S241CUA_0101_vs03	Siphoviridae	51550	75	49	5	High-quality	High-quality	100	5.9	1
UA-011	G	4	S242CUA_0112_vs01	Unknown	24000	37	2	4	Low-quality	Genome-fragment	27.86	0	1.01
UA-011	G	4	S242CUA_0116_vs01	Unknown	26550	38	3	9	Low-quality	Genome-fragment	29.01	47.24	1
UA-012	G	2	S243CUA_0121_vs02	Unknown	8309	13	2	1	Low-quality	Genome-fragment	11.81	0	1
UA-012	G	2	S243CUA_0122_vs01	Siphoviridae	9350	11	4	2	Low-quality	Genome-fragment	21.8	0	1
UA-012	G	2	S243CUA_0124_vs02	Siphoviridae	46709	66	49	2	High-quality	High-quality	100	2.21	1
UA-012	G	2	S243CUA_0128_vs01	Siphoviridae	10800	16	1	3	Low-quality	Genome-fragment	14.22	0	1
UA-014	G	2	S245CUA_0147_vs01	Siphoviridae	44050	61	45	2	High-quality	High-quality	100	0	1
VUMC-001	S	3	S246CVUMC_0011_vs02	Unknown	45150	59	34	3	High-quality	High-quality	95.94	8.6	1
VUMC-001	S	3	S246CVUMC_0015_vs01	Unknown	26500	38	3	7	Low-quality	Genome-fragment	32.85	40.14	1
VUMC-002	G	2	S247CVUMC_0021_vs01	Siphoviridae	9350	11	4	2	Low-quality	Genome-fragment	21.8	0	1
VUMC-002	G	2	S247CVUMC_0021_vs03	Siphoviridae	44900	62	39	1	High-quality	High-quality	100	0	1
VUMC-002	G	2	S247CVUMC_0023_vs01	Siphoviridae	21550	32	3	4	Low-quality	Genome-fragment	20.25	32.09	1
VUMC-002	G	2	S247CVUMC_0024_vs01	Siphoviridae	10150	15	4	1	Low-quality	Genome-fragment	20.01	0	1
VUMC-002	G	2	S247CVUMC_0025_vs01	Siphoviridae	17050	23	2	5	Low-quality	Genome-fragment	37.74	31.8	1.01
VUMC-003	G	2	S248CVUMC_0031_vs01	Siphoviridae	9350	11	4	2	Low-quality	Genome-fragment	21.8	0	1
VUMC-003	G	2	S248CVUMC_00310_vs01	Unknown	10800	16	1	3	Low-quality	Genome-fragment	14.22	0	1
VUMC-003	G	2	S248CVUMC_00313_vs01	Siphoviridae	10200	16	3	3	Low-quality	Genome-fragment	11.49	43.09	1
VUMC-003	G	2	S248CVUMC_0033_vs01	Siphoviridae	9700	14	3	1	Low-quality	Genome-fragment	20.05	0	1
VUMC-003	G	2	S248CVUMC_0038_vs01	Unknown	30100	41	3	11	Low-quality	Genome-fragment	26.45	57.57	1.01
VUMC-004	G	4	S249CVUMC_0042_vs01	Unknown	23950	37	2	4	Low-quality	Genome-fragment	26.13	6	1.01
VUMC-004	G	4	S249CVUMC_0047_vs01	Unknown	26550	38	3	9	Low-quality	Genome-fragment	29.01	47.24	1
1414116	S	3	S24C14141161_vs01	Unknown	45150	59	34	3	High-quality	High-quality	95.49	9.03	1
VUMC-005	G	1	S250CVUMC_0051_vs02	Unknown	55550	74	46	6	Complete	High-quality	100	7.92	1
VUMC-006	S	3	S251CVUMC_0061_vs01	Unknown	88400	126	84	4	Complete	High-quality	100	5.95	1
VUMC-007	G	1	S252CVUMC_0071_vs02	Siphoviridae	89950	130	83	6	Complete	High-quality	100	5.07	1
VUMC-007	G	1	S252CVUMC_0074_vs01	Unknown	15350	22	4	2	Low-quality	Genome-fragment	38.02	0	1
VUMC-008	G	1	S253CVUMC_0081_vs01	Siphoviridae	21350	32	6	3	Medium-quality	Genome-fragment	57.47	14.43	1
VUMC-008	G	1	S253CVUMC_0081_vs02	Unknown	45400	63	37	4	High-quality	High-quality	96.73	8.35	1
VUMC-008	G	1	S253CVUMC_0084_vs01	Unknown	15350	22	4	2	Low-quality	Genome-fragment	38.02	0	1
VUMC-008	G	1	S253CVUMC_0086_vs01	Siphoviridae	45550	69	47	1	High-quality	High-quality	100	0	1
VUMC-009	G	1	S254CVUMC_0094_vs01	Unknown	15350	22	4	2	Low-quality	Genome-fragment	38.02	0	1
VUMC-009	G	1	S254CVUMC_0096_vs01	Unknown	29150	42	3	11	Low-quality	Genome-fragment	24.49	59.02	1
VUMC-009	G	1	S254CVUMC_0097_vs01	Siphoviridae	45250	67	47	2	High-quality	High-quality	100	0	1
VUMC-010	G	1	S255CVUMC_0107_vs01	Unknown	26550	38	3	9	Low-quality	Genome-fragment	29.01	47.24	1
VUMC-011	G	2	S256CVUMC_0111_vs02	Siphoviridae	9350	11	4	2	Low-quality	Genome-fragment	21.8	0	1
VUMC-011	G	2	S256CVUMC_0112_vs01	Siphoviridae	17050	22	7	3	High-quality	High-quality	91.06	8.43	1
VUMC-011	G	2	S256CVUMC_0112_vs02	Siphoviridae	46318	67	50	2	High-quality	High-quality	100	2.19	1
VUMC-012	G	2	S257CVUMC_0121_vs02	Siphoviridae	43400	63	44	1	High-quality	High-quality	100	0	1
VUMC-012	G	2	S257CVUMC_0123_vs02	Unknown	20300	31	4	3	Medium-quality	Genome-fragment	87.06	0	1
VUMC-013	G	1	S258CVUMC_0131_vs01	Unknown	55050	76	43	6	Complete	High-quality	100	8.1	1.01
VUMC-013	G	1	S258CVUMC_0133_vs01	Siphoviridae	46450	75	53	2	High-quality	High-quality	100	0	1
VUMC-014	G	1	S259CVUMC_0141_vs01	Siphoviridae	52050	78	47	7	Complete	High-quality	100	9.11	1
1414480	G	1	S25C14144801_vs01	Unknown	47450	65	37	3	High-quality	High-quality	97.39	11.72	1
VUMC-015	G	1	S260CVUMC_0151_vs02	Unknown	45350	63	37	4	High-quality	High-quality	98.1	6.94	1
VUMC-015	G	1	S260CVUMC_0155_vs02	Unknown	15350	23	4	2	Low-quality	Genome-fragment	38.84	0	1
VUMC-016	G	2	S261CVUMC_0162_vs01	Siphoviridae	8660	10	2	2	Low-quality	Genome-fragment	26.42	13.45	1
VUMC-016	G	2	S261CVUMC_0164_vs02	Unknown	20100	26	2	4	Low-quality	Genome-fragment	41.83	38.59	1.01
VUMC-018	G	2	S263CVUMC_0181_vs01	Siphoviridae	20500	30	4	5	Low-quality	Genome-fragment	42.17	34.06	1
VUMC-018	G	2	S263CVUMC_0181_vs03	Siphoviridae	42100	59	38	2	High-quality	High-quality	98.08	0	1
VUMC-018	G	2	S263CVUMC_0184_vs01	Unknown	26550	38	3	9	Low-quality	Genome-fragment	29.01	47.24	1
VUMC-019	S	3	S264CVUMC_0191_vs02	Myoviridae	63350	92	29	7	High-quality	High-quality	100	10.37	1
VUMC-019	S	3	S264CVUMC_0191_vs03	Siphoviridae	32950	54	5	15	Low-quality	Genome-fragment	28.11	56.4	1.01
VUMC-020	G	1	S265CVUMC_0201_vs02	Unknown	47250	63	41	1	High-quality	High-quality	100	0	1
VUMC-021	G	2	S266CVUMC_0211_vs02	Siphoviridae	9350	11	4	2	Low-quality	Genome-fragment	21.8	0	1
VUMC-021	G	2	S266CVUMC_0214_vs01	Siphoviridae	48100	70	43	3	High-quality	High-quality	100	3.43	1
WCMC059804	G	1	S267CWCMC0598041_vs01	Unknown	11800	23	1	3	Low-quality	Genome-fragment	21.39	0	1.01
WCMC059804	G	1	S267CWCMC0598041_vs02	Siphoviridae	49700	72	45	4	High-quality	High-quality	100	7.31	1
WCMC059804	G	1	S267CWCMC0598048_vs01	Siphoviridae	41500	60	45	1	High-quality	High-quality	96.83	0	1
WCMC-20-0032	G	1	S268CWCMC_20_00321_vs01	Unknown	11800	23	1	3	Low-quality	Genome-fragment	21.39	0	1.01
WCMC-20-0036	G	2	S269CWCMC_20_00362_vs02	Siphoviridae	9350	11	4	2	Low-quality	Genome-fragment	21.8	0	1
WCMC-20-0036	G	2	S269CWCMC_20_00363_vs01	Siphoviridae	47050	68	49	1	High-quality	High-quality	100	0	1
WCMC-20-0036	G	2	S269CWCMC_20_00365_vs01	Unknown	26550	38	3	9	Low-quality	Genome-fragment	29.01	47.24	1
WCMC-20-0036	G	2	S269CWCMC_20_00367_vs01	Siphoviridae	10800	16	1	3	Low-quality	Genome-fragment	14.22	0	1
1414788	S	3	S26C141478812_vs01	Unknown	46850	59	34	3	High-quality	High-quality	95.99	11.87	1
WCMC-21-0007	G	1	S270CWCMC_21_00075_vs01	Unknown	27050	40	3	9	Low-quality	Genome-fragment	28.38	48.81	1
WCMC-21-0015	S	3	S271CWCMC_21_00151_vs01	Unknown	42550	76	7	17	Low-quality	Genome-fragment	32.72	62.83	1.01
WCMC-21-0015	S	3	S271CWCMC_21_00151_vs02	Unknown	44600	60	36	3	High-quality	High-quality	93.97	9.37	1
WCMC-21-0023	G	1	S272CWCMC_21_00231_vs02	Siphoviridae	44100	63	43	2	High-quality	High-quality	100	0	1
WCMC-21-0023	G	1	S272CWCMC_21_00231_vs03	Siphoviridae	21100	28	6	5	Low-quality	Genome-fragment	48.81	29.77	1
WCMC-21-0023	G	1	S272CWCMC_21_00234_vs01	Unknown	20050	26	2	4	Low-quality	Genome-fragment	42.89	36.93	1
WCMC-21-0180	G	1	S274CWCMC_21_01801_vs01	Unknown	50550	78	44	4	High-quality	High-quality	100	7.17	1
WCMC-21-0180	G	1	S274CWCMC_21_018010_vs01	Siphoviridae	21074	27	1	5	Low-quality	Genome-fragment	36.26	0	1
WCMC-21-0180	G	1	S274CWCMC_21_01804_vs01	Unknown	21000	27	2	2	High-quality	High-quality	100	0	1
WCMC-21-0181	G	1	S275CWCMC_21_01812_vs01	Myoviridae	21850	32	8	3	High-quality	High-quality	100	5.53	1
WCMC-21-0181	G	1	S275CWCMC_21_01817_vs01	Siphoviridae	48250	76	50	1	High-quality	High-quality	100	0	1
WCMC-21-0189	G	1	S276CWCMC_21_01891_vs02	Siphoviridae	42500	66	36	2	High-quality	High-quality	99.06	0	1
WCMC-21-0189	G	1	S276CWCMC_21_01893_vs01	Unknown	37400	66	5	10	High-quality	High-quality	100	3.36	1
1416050	G	1	S27C141605013_vs01	Unknown	32982	50	34	0	Medium-quality	Genome-fragment	72.48	0	1
1416050	G	1	S27C141605014_vs01	Unknown	13337	21	0	3	Not-determined	Genome-fragment	NA	0	1
1416050	G	1	S27C141605019_vs01	Unknown	11089	19	9	0	Low-quality	Genome-fragment	25.93	0	1
1416050	G	1	S27C14160508_vs01	Siphoviridae	40550	65	43	3	High-quality	High-quality	95.37	0	1
1417125	G	1	S29C14171251_vs01	Unknown	45500	70	46	2	High-quality	High-quality	100	0	1
1417125	G	1	S29C14171251_vs03	Unknown	23700	37	3	3	Low-quality	Genome-fragment	22.8	7.32	1
1095522	G	2	S2C10955221_vs01	Siphoviridae	43350	65	45	2	High-quality	High-quality	100	0	1
1095522	G	2	S2C10955225_vs01	Unknown	29950	41	3	11	Low-quality	Genome-fragment	26.45	57.36	1
1422144	G	1	S30C142214412_vs01	Unknown	41844	55	41	0	High-quality	High-quality	92.8	0	1
1422144	G	1	S30C14221447_vs01	Unknown	29950	41	3	11	Low-quality	Genome-fragment	26.45	57.36	1
1422144	G	1	S30C14221448_vs01	Siphoviridae	40944	60	38	1	High-quality	High-quality	95.44	0	1
1423936	G	1	S31C14239365_vs01	Siphoviridae	44650	61	41	2	High-quality	High-quality	100	0	1
1428867	G	4	S33C14288672_vs01	Unknown	24000	37	2	4	Low-quality	Genome-fragment	27.86	0	1.01
1428867	G	4	S33C14288676_vs01	Unknown	27300	40	3	10	Low-quality	Genome-fragment	29.01	48.68	1
1428892	G	1	S34C14288922_vs01	Unknown	24050	42	4	4	Low-quality	Genome-fragment	44.8	7.93	1.01
1428892	G	1	S34C14288927_vs01	Siphoviridae	42500	61	45	2	High-quality	High-quality	96.81	0	1
1429650	S	3	S35C14296503_vs01	Unknown	20450	35	3	4	Low-quality	Genome-fragment	32.44	8.2	1.02
1431962	G	1	S37C14319621_vs01	Siphoviridae	41000	58	47	1	High-quality	High-quality	95.66	0	1
1431962	G	1	S37C14319627_vs01	Unknown	42753	64	48	0	High-quality	High-quality	93.96	0	1
1433356	G	1	S38C14333561_vs02	Unknown	97350	148	88	5	High-quality	High-quality	100	3.09	1.01
1433356	G	1	S38C14333565_vs01	Unknown	15450	23	4	2	Low-quality	Genome-fragment	38.03	0	1
1433588	G	1	S39C143358811_vs01	Unknown	40400	64	40	1	Medium-quality	Genome-fragment	88.79	0	1
1433588	G	1	S39C14335883_vs01	Unknown	20450	33	5	2	Low-quality	Genome-fragment	42.17	0	1
1433588	G	1	S39C14335886_vs02	Unknown	15400	23	4	2	Low-quality	Genome-fragment	37.91	0	1
1433588	G	1	S39C14335889_vs01	Siphoviridae	38338	55	38	1	High-quality	High-quality	91.59	0	1
1109812	G	1	S3C11098122_vs01	Myoviridae	22000	31	8	3	High-quality	High-quality	100	5.45	1
1109812	G	1	S3C11098122_vs02	Unknown	40334	63	40	1	Medium-quality	Genome-fragment	88.65	0	1
1109812	G	1	S3C11098126_vs01	Unknown	29700	42	4	11	Low-quality	Genome-fragment	29.22	53.6	1
1109812	G	1	S3C11098128_vs01	Siphoviridae	39100	58	36	1	High-quality	High-quality	92.79	0	1
1433632	G	1	S41C14336321_vs01	Siphoviridae	50900	76	44	4	High-quality	High-quality	100	7.45	1
1433632	G	1	S41C14336324_vs02	Unknown	15400	23	4	2	Low-quality	Genome-fragment	37.91	0	1
1436320	S	3	S42C14363203_vs01	Siphoviridae	20331	31	4	2	Low-quality	Genome-fragment	39.9	6.11	1.01
1436320	S	3	S42C14363205_vs01	Unknown	45400	58	34	3	High-quality	High-quality	93.51	11.4	1
1445692	S	3	S43C14456925_vs01	Unknown	45150	59	34	3	High-quality	High-quality	95.49	9.03	1
1447077	G	1	S44C14470771_vs01	Siphoviridae	24650	37	5	2	Low-quality	Genome-fragment	43.03	4.88	1.01
1449024	S	3	S45C14490247_vs01	Unknown	21050	32	3	5	Medium-quality	Genome-fragment	64.67	27	1
1458408	G	1	S46C14584083_vs01	Unknown	11916	23	1	3	Low-quality	Genome-fragment	21.6	0	1.01
1463301	S	3	S47C14633012_vs02	Siphoviridae	43750	71	44	2	High-quality	High-quality	100	0	1
1463301	S	3	S47C14633013_vs01	Siphoviridae	20545	30	2	6	Low-quality	Genome-fragment	20.97	43.4	1.01
1466389	S	3	S48C14663891_vs01	Siphoviridae	90000	134	89	4	High-quality	High-quality	100	0	1
1466389	S	3	S48C14663894_vs01	Unknown	45150	59	34	3	High-quality	High-quality	95.52	9	1
1468698	G	1	S49C14686981_vs02	Myoviridae	57750	77	28	4	High-quality	High-quality	90.69	18.16	1
1468698	G	1	S49C14686983_vs01	Unknown	24450	37	2	6	High-quality	High-quality	99.05	0	1
1468698	G	1	S49C14686987_vs01	Siphoviridae	10123	15	4	1	Low-quality	Genome-fragment	19.95	0	1
1249308	S	3	S4C12493083_vs01	Unknown	20450	31	3	4	Low-quality	Genome-fragment	32.44	8.2	1.02
1249308	S	3	S4C12493085_vs01	Unknown	45150	59	34	3	High-quality	High-quality	95.49	9.02	1
1469126	G	1	S50C14691261_vs01	Siphoviridae	47300	76	46	2	High-quality	High-quality	100	0	1
1469126	G	1	S50C14691261_vs02	Unknown	54800	84	44	5	High-quality	High-quality	100	6.65	1
1469126	G	1	S50C14691263_vs01	Unknown	15400	23	4	2	Low-quality	Genome-fragment	37.91	0	1
1469128	G	1	S51C14691281_vs01	Unknown	47500	64	37	3	High-quality	High-quality	97.41	11.79	1
1469128	G	1	S51C14691281_vs03	Siphoviridae	43700	64	45	1	High-quality	High-quality	100	0	1
1471928	S	3	S52C14719283_vs01	Unknown	20600	32	3	4	Low-quality	Genome-fragment	31.51	11.5	1.02
1471928	S	3	S52C14719285_vs01	Unknown	46200	61	35	3	High-quality	High-quality	95.1	11.45	1
1471932	G	2	S53C14719321_vs02	Siphoviridae	42050	54	36	2	High-quality	High-quality	97.94	0	1
1471932	G	2	S53C14719322_vs01	Unknown	24000	36	3	4	Low-quality	Genome-fragment	38.97	6.06	1.01
1471936	S	3	S54C14719361_vs02	Siphoviridae	44500	66	45	2	High-quality	High-quality	100	0	1
1471936	S	3	S54C14719363_vs01	Unknown	21250	32	4	3	High-quality	High-quality	100	8.26	1
1480348	G	1	S55C14803485_vs02	Unknown	15450	23	4	2	Low-quality	Genome-fragment	38.37	0	1
1480348	G	1	S55C14803487_vs01	Unknown	49400	66	45	2	High-quality	High-quality	100	0	1
1481109	G	1	S56C14811092_vs01	Siphoviridae	24000	36	2	5	Low-quality	Genome-fragment	43.28	0	1
1481109	G	1	S56C14811098_vs01	Siphoviridae	44350	66	44	3	High-quality	High-quality	100	0	1
1482959	G	2	S57C148295911_vs01	Siphoviridae	43700	62	43	2	High-quality	High-quality	94.98	6.67	1
1482959	G	2	S57C14829594_vs01	Unknown	11250	22	1	3	Low-quality	Genome-fragment	20.39	0	1.01
1542708	G	1	S58C15427081_vs02	Unknown	45350	63	37	4	High-quality	High-quality	98.1	6.94	1
1542708	G	1	S58C15427085_vs01	Unknown	15350	22	4	2	Low-quality	Genome-fragment	38.02	0	1
1574260	S	3	S59C15742601_vs02	Siphoviridae	45200	73	45	1	High-quality	High-quality	100	0	1
1249675	S	3	S5C12496751_vs01	Siphoviridae	43550	60	36	2	High-quality	High-quality	95.85	0	1
1249675	S	3	S5C12496755_vs01	Unknown	45150	59	34	3	High-quality	High-quality	95.51	9.01	1
1574261	S	3	S60C15742613_vs01	Unknown	20500	30	2	3	Medium-quality	Genome-fragment	66.23	8.19	1.02
1574261	S	3	S60C15742615_vs01	Unknown	25600	42	9	4	High-quality	High-quality	100	14.73	1
1574261	S	3	S60C15742616_vs01	Unknown	45150	59	34	3	High-quality	High-quality	95.99	8.55	1
1575178	S	3	S61C15751783_vs01	Unknown	21318	32	4	3	High-quality	High-quality	100	5.87	1
1575178	S	3	S61C15751785_vs01	Unknown	45700	61	35	4	High-quality	High-quality	93.25	12.22	1
1575179	S	3	S62C157517910_vs01	Unknown	7077	10	3	1	Low-quality	Genome-fragment	17.92	20.53	1
1575179	S	3	S62C15751793_vs01	Unknown	45250	59	34	3	High-quality	High-quality	95.89	8.85	1
1577786	G	1	S63C157778610_vs01	Siphoviridae	38150	57	42	1	Medium-quality	Genome-fragment	88.94	0	1
1577786	G	1	S63C15777864_vs01	Siphoviridae	39850	55	37	1	High-quality	High-quality	92.99	0	1
1577786	G	1	S63C15777868_vs01	Unknown	15400	23	4	2	Low-quality	Genome-fragment	37.91	0	1
1577788	S	3	S64C15777882_vs01	Siphoviridae	45100	73	48	2	High-quality	High-quality	100	0	1
1577788	S	3	S64C15777883_vs01	Siphoviridae	18978	26	7	2	High-quality	High-quality	100	6.45	1
1577788	S	3	S64C15777888_vs01	Unknown	21150	32	3	5	Medium-quality	Genome-fragment	63.93	28.18	1
1578949	G	1	S65C15789497_vs01	Siphoviridae	45100	68	45	1	High-quality	High-quality	100	0	1
1579793	G	1	S66C15797935_vs01	Unknown	29200	45	6	7	Medium-quality	Genome-fragment	50.08	35.97	1
1587630	G	1	S67C158763011_vs01	Unknown	39632	64	42	0	Medium-quality	Genome-fragment	87.11	0	1
1587630	G	1	S67C158763014_vs01	Unknown	13250	19	0	3	Not-determined	Genome-fragment	NA	0	1
1587630	G	1	S67C15876308_vs01	Siphoviridae	39656	58	41	1	High-quality	High-quality	94.22	0	1
1590868	S	3	S68C15908681_vs01	Unknown	45300	59	34	3	High-quality	High-quality	95.58	9.25	1
1591537	G	4	S69C15915371_vs02	Siphoviridae	46800	73	48	2	High-quality	High-quality	100	0	1
1272182	G	1	S6C12721821_vs01	Unknown	54850	85	44	5	High-quality	High-quality	100	6.69	1
1272182	G	1	S6C12721825_vs01	Unknown	15400	23	4	2	Low-quality	Genome-fragment	37.91	0	1
1591540	S	3	S70C15915401_vs02	Unknown	45150	59	34	3	High-quality	High-quality	95.95	8.58	1
1591540	S	3	S70C15915403_vs01	Unknown	20626	30	2	3	Medium-quality	Genome-fragment	72.52	0	1.01
1598574	S	3	S71C15985743_vs01	Unknown	20450	31	3	4	Low-quality	Genome-fragment	32.44	8.2	1.02
1598574	S	3	S71C15985745_vs01	Unknown	45150	59	34	3	High-quality	High-quality	95.49	9.02	1
1608494	G	2	S72C16084941_vs02	Siphoviridae	46100	61	39	3	High-quality	High-quality	100	0	1
1608555	G	2	S73C16085554_vs01	Unknown	21000	30	3	3	Low-quality	Genome-fragment	41.78	0	1
1608555	G	2	S73C16085554_vs02	Unknown	30050	48	9	8	Complete	High-quality	100	41.22	1
1608592	G	1	S74C16085921_vs01	Unknown	47650	65	42	1	High-quality	High-quality	100	0	1
1608592	G	1	S74C16085923_vs01	Unknown	24450	42	3	5	Low-quality	Genome-fragment	42.26	0	1
1608599	G	2	S75C160859912_vs01	Siphoviridae	29794	38	28	0	Medium-quality	Genome-fragment	68.48	0	1
1608599	G	2	S75C160859917_vs01	Siphoviridae	10219	25	16	0	Low-quality	Genome-fragment	23.8	0	1
1608599	G	2	S75C160859918_vs01	Siphoviridae	5383	9	5	0	Low-quality	Genome-fragment	32.66	0	1
1608599	G	2	S75C16085992_vs01	Siphoviridae	9250	12	2	2	Low-quality	Genome-fragment	27.08	20.65	1
1608599	G	2	S75C16085997_vs01	Siphoviridae	30228	39	30	1	Medium-quality	Genome-fragment	70.2	0	1
1610587	G	1	S76C16105871_vs01	Unknown	24500	37	5	5	Low-quality	Genome-fragment	43.58	5.16	1
1610592	S	3	S77C16105926_vs01	Unknown	26500	38	3	7	Low-quality	Genome-fragment	32.85	40.14	1
1610593	S	3	S78C16105931_vs02	Siphoviridae	45950	63	46	2	High-quality	High-quality	97.12	9.38	1
1610593	S	3	S78C16105933_vs01	Siphoviridae	18660	27	7	2	High-quality	High-quality	100	5.11	1
1611253	G	1	S79C16112531_vs02	Unknown	54850	85	45	5	High-quality	High-quality	100	5.54	1
1611253	G	1	S79C16112535_vs01	Unknown	15400	23	4	2	Low-quality	Genome-fragment	37.91	0	1
1611253	G	1	S79C16112536_vs01	Unknown	29650	41	3	11	Low-quality	Genome-fragment	26.45	56.92	1
1272841	S	3	S7C12728411_vs01	Unknown	45250	59	34	3	High-quality	High-quality	95.49	9.22	1
1272841	S	3	S7C12728411_vs03	Siphoviridae	44200	68	42	1	High-quality	High-quality	100	0	1
1611512	G	4	S80C161151219_vs01	Siphoviridae	9403	12	1	1	Low-quality	Genome-fragment	21.54	0	1
1611512	G	4	S80C16115127_vs01	Unknown	8250	10	1	1	Low-quality	Genome-fragment	26.78	18.07	1
1612274	G	2	S81C16122743_vs02	Unknown	20950	30	3	3	Medium-quality	Genome-fragment	82.31	0	1
1626543	G	1	S82C16265431_vs02	Unknown	46200	66	45	2	High-quality	High-quality	100	0	1
1626543	G	1	S82C162654310_vs01	Unknown	12287	15	0	3	Not-determined	Genome-fragment	NA	0	1
1626543	G	1	S82C162654313_vs01	Unknown	10367	15	1	0	Medium-quality	Genome-fragment	81.07	0	1
1636054	G	1	S83C16360541_vs02	Siphoviridae	24550	39	6	6	Medium-quality	Genome-fragment	75.09	6.62	1.01
1636054	G	1	S83C16360548_vs01	Siphoviridae	43950	68	46	1	High-quality	High-quality	100	0	1
1662485	G	1	S85C16624851_vs01	Siphoviridae	47500	75	46	4	Complete	High-quality	100	11.56	1
1665897	S	3	S86C16658973_vs01	Unknown	17050	27	4	3	Low-quality	Genome-fragment	40.87	9.96	1
1666400	G	2	S87C16664002_vs01	Unknown	23600	37	2	3	Low-quality	Genome-fragment	25.53	6.84	1.01
1666400	G	2	S87C16664007_vs01	Siphoviridae	44950	70	47	2	High-quality	High-quality	92.63	0	1
1679403	S	3	S88C16794031_vs01	Unknown	45200	59	34	3	High-quality	High-quality	95.59	9.04	1
1679403	S	3	S88C16794033_vs01	Unknown	21328	32	4	3	High-quality	High-quality	100	5.92	1
1690993	G	2	S89C16909936_vs01	Unknown	26550	39	3	7	Low-quality	Genome-fragment	39.01	29.05	1
1273812	G	1	S8C12738121_vs01	Unknown	23650	37	3	3	Low-quality	Genome-fragment	46.39	5.28	1
1273812	G	1	S8C12738121_vs02	Unknown	38411	58	39	1	Medium-quality	Genome-fragment	89.47	0	1
1273812	G	1	S8C127381210_vs01	Siphoviridae	40739	63	43	0	High-quality	High-quality	94.2	0	1
1273812	G	1	S8C12738124_vs01	Siphoviridae	42600	58	34	3	High-quality	High-quality	91.56	2.64	1
1273812	G	1	S8C12738125_vs02	Unknown	20150	29	3	4	Medium-quality	Genome-fragment	67.4	0	1
1708811	S	3	S90C17088111_vs02	Unknown	47850	63	40	3	High-quality	High-quality	100	6.66	1
1708811	S	3	S90C17088113_vs01	Unknown	29100	46	4	8	Low-quality	Genome-fragment	35.39	35.18	1
1708817	S	3	S91C170881710_vs01	Siphoviridae	41955	60	38	1	High-quality	High-quality	97.88	0	1
1708817	S	3	S91C17088173_vs01	Unknown	20500	30	2	3	Medium-quality	Genome-fragment	66.19	8.17	1.01
1708968	S	3	S92C17089681_vs01	Siphoviridae	45900	66	49	1	High-quality	High-quality	100	0	1
1708968	S	3	S92C17089683_vs01	Siphoviridae	32600	50	4	16	Low-quality	Genome-fragment	17.31	65.47	1
1708968	S	3	S92C17089685_vs01	Siphoviridae	18800	24	8	2	High-quality	High-quality	99.26	0	1
1708975	S	3	S93C170897513_vs01	Unknown	8822	12	1	0	Medium-quality	Genome-fragment	67.54	0	1.01
1708975	S	3	S93C17089755_vs01	Siphoviridae	19200	27	8	2	High-quality	High-quality	100	0	1
1708984	S	3	S94C17089843_vs01	Siphoviridae	43100	77	7	18	Low-quality	Genome-fragment	29.52	66.79	1
1708984	S	3	S94C17089846_vs01	Siphoviridae	19200	28	7	2	High-quality	High-quality	100	0	1
1709004	S	3	S96C17090041_vs02	Unknown	45350	61	36	4	Medium-quality	Genome-fragment	89.14	15.45	1
1709031	S	3	S97C17090311_vs02	Unknown	47750	61	34	3	High-quality	High-quality	100	9.72	1
1709031	S	3	S97C17090313_vs01	Siphoviridae	43100	76	5	20	Medium-quality	Genome-fragment	81.95	2.83	1
1709032	S	3	S98C17090321_vs02	Unknown	47750	61	34	3	High-quality	High-quality	100	9.72	1
1709032	S	3	S98C17090323_vs01	Unknown	20500	30	2	3	Medium-quality	Genome-fragment	66.19	8.17	1.01
1709041	S	3	S99C17090411_vs02	Unknown	45200	61	36	4	Medium-quality	Genome-fragment	89.15	15.16	1
1275526	G	1	S9C12755262_vs01	Unknown	24050	42	4	4	Low-quality	Genome-fragment	44.8	7.93	1.01
1275526	G	1	S9C12755267_vs01	Siphoviridae	42450	61	45	2	High-quality	High-quality	96.7	0	1
