# Supplementary material for: Comparative genomics reveals the correlations of stress response genes and bacteriophages in developing antibiotic resistance of Staphylococcus saprophyticus
Source: mSystems. 2023 Dec 5;8(6):e00697-23. doi: 10.1128/msystems.00697-23 (PMC10734486; doi:10.1128/msystems.00697-23)
Supplement: Table S8 — ARGs carried by phages of S. saprophyticus. [file msystems.00697-23-s0009.xlsx]

## Sheet: Table S8
Table S8. ARGs carried by phages of S. saprophyticus.
SampleID	ContigID	Start	Stop	Strand	Gene.symbol	Sequence.name	Scope	Class	Subclass	Method	Target.length	Reference.sequence.length	X.Coverage.of.reference.sequence	X.Identity.to.reference.sequence	Alignment.length	Accession.of.closest.sequence	Name.of.closest.sequence
875372	S113C8753721_vs02	30919	31413	+	dfrG	trimethoprim-resistant dihydrofolate reductase DfrG	core	TRIMETHOPRIM	TRIMETHOPRIM	EXACTX	165	165	100	100	165	WP_000868795.1	trimethoprim-resistant dihydrofolate reductase DfrG
1109812	S3C11098122_vs01	20872	21288	+	fosD	fosfomycin resistance bacillithiol transferase FosD	core	FOSFOMYCIN	FOSFOMYCIN	BLASTX	139	139	100	75.54	139	WP_000616116.1	fosfomycin resistance bacillithiol transferase FosD
1249308	S4C12493083_vs01	4876	5292	-	fosD	fosfomycin resistance bacillithiol transferase FosD	core	FOSFOMYCIN	FOSFOMYCIN	BLASTX	139	139	100	75.54	139	WP_000616116.1	fosfomycin resistance bacillithiol transferase FosD
1273812	S8C12738121_vs01	22556	22972	+	fosD	fosfomycin resistance bacillithiol transferase FosD	core	FOSFOMYCIN	FOSFOMYCIN	BLASTX	139	139	100	75.54	139	WP_000616116.1	fosfomycin resistance bacillithiol transferase FosD
1273812	S8C12738125_vs02	13003	13731	+	erm(44)	23S rRNA (adenine(2058)-N(6))-methyltransferase Erm(44)	core	MACROLIDE	MACROLIDE	BLASTX	243	243	100	83.95	243	WP_063844521.1	23S rRNA (adenine(2058)-N(6))-methyltransferase Erm(44)
1275526	S9C12755262_vs01	771	1187	-	fosD	fosfomycin resistance bacillithiol transferase FosD	core	FOSFOMYCIN	FOSFOMYCIN	BLASTX	139	139	100	75.54	139	WP_000616116.1	fosfomycin resistance bacillithiol transferase FosD
1277649	S10C12776493_vs01	4876	5292	-	fosD	fosfomycin resistance bacillithiol transferase FosD	core	FOSFOMYCIN	FOSFOMYCIN	BLASTX	139	139	100	75.54	139	WP_000616116.1	fosfomycin resistance bacillithiol transferase FosD
1301791	S15C13017916_vs01	13026	13754	+	erm(44)	23S rRNA (adenine(2058)-N(6))-methyltransferase Erm(44)	core	MACROLIDE	MACROLIDE	BLASTX	243	243	100	83.95	243	WP_063844521.1	23S rRNA (adenine(2058)-N(6))-methyltransferase Erm(44)
1301791	S15C13017916_vs01	15472	15888	+	fosD	fosfomycin resistance bacillithiol transferase FosD	core	FOSFOMYCIN	FOSFOMYCIN	BLASTX	139	139	100	76.26	139	WP_000616116.1	fosfomycin resistance bacillithiol transferase FosD
1302446	S16C13024463_vs01	4877	5293	-	fosD	fosfomycin resistance bacillithiol transferase FosD	core	FOSFOMYCIN	FOSFOMYCIN	BLASTX	139	139	100	75.54	139	WP_000616116.1	fosfomycin resistance bacillithiol transferase FosD
1302448	S18C13024481_vs01	15273	15689	+	fosD	fosfomycin resistance bacillithiol transferase FosD	core	FOSFOMYCIN	FOSFOMYCIN	BLASTX	139	139	100	75.54	139	WP_000616116.1	fosfomycin resistance bacillithiol transferase FosD
1313796	S20C13137963_vs01	15311	15727	+	fosD	fosfomycin resistance bacillithiol transferase FosD	core	FOSFOMYCIN	FOSFOMYCIN	BLASTX	139	139	100	75.54	139	WP_000616116.1	fosfomycin resistance bacillithiol transferase FosD
1417125	S29C14171251_vs03	797	1213	-	fosD	fosfomycin resistance bacillithiol transferase FosD	core	FOSFOMYCIN	FOSFOMYCIN	BLASTX	139	139	100	76.26	139	WP_000616116.1	fosfomycin resistance bacillithiol transferase FosD
1428867	S33C14288672_vs01	820	1236	-	fosD	fosfomycin resistance bacillithiol transferase FosD	core	FOSFOMYCIN	FOSFOMYCIN	BLASTX	139	139	100	76.26	139	WP_000616116.1	fosfomycin resistance bacillithiol transferase FosD
1428892	S34C14288922_vs01	771	1187	-	fosD	fosfomycin resistance bacillithiol transferase FosD	core	FOSFOMYCIN	FOSFOMYCIN	BLASTX	139	139	100	75.54	139	WP_000616116.1	fosfomycin resistance bacillithiol transferase FosD
1429650	S35C14296503_vs01	4876	5292	-	fosD	fosfomycin resistance bacillithiol transferase FosD	core	FOSFOMYCIN	FOSFOMYCIN	BLASTX	139	139	100	75.54	139	WP_000616116.1	fosfomycin resistance bacillithiol transferase FosD
1449024	S45C14490247_vs01	5267	5683	-	fosD	fosfomycin resistance bacillithiol transferase FosD	core	FOSFOMYCIN	FOSFOMYCIN	BLASTX	139	139	100	76.26	139	WP_000616116.1	fosfomycin resistance bacillithiol transferase FosD
1449024	S45C14490247_vs01	7401	8129	-	erm(44)	23S rRNA (adenine(2058)-N(6))-methyltransferase Erm(44)	core	MACROLIDE	MACROLIDE	BLASTX	243	243	100	83.95	243	WP_063844521.1	23S rRNA (adenine(2058)-N(6))-methyltransferase Erm(44)
1458408	S46C14584083_vs01	805	1221	-	fosD	fosfomycin resistance bacillithiol transferase FosD	core	FOSFOMYCIN	FOSFOMYCIN	BLASTX	139	139	100	76.26	139	WP_000616116.1	fosfomycin resistance bacillithiol transferase FosD
1458408	S46C14584083_vs01	8333	8746	-	fosD	fosfomycin resistance bacillithiol transferase FosD	core	FOSFOMYCIN	FOSFOMYCIN	BLASTX	138	139	99.28	75.36	138	WP_000616116.1	fosfomycin resistance bacillithiol transferase FosD
1463301	S47C14633013_vs01	13258	13986	+	erm(44)v	23S rRNA (adenine(2058)-N(6))-methyltransferase Erm(44)v	core	MACROLIDE	MACROLIDE	EXACTX	243	243	100	100	243	WP_041079981.1	23S rRNA (adenine(2058)-N(6))-methyltransferase Erm(44)v
1463301	S47C14633013_vs01	15229	15642	+	fosD	fosfomycin resistance bacillithiol transferase FosD	core	FOSFOMYCIN	FOSFOMYCIN	BLASTX	138	139	99.28	78.99	138	WP_000616116.1	fosfomycin resistance bacillithiol transferase FosD
1468698	S49C14686983_vs01	805	1221	-	fosD	fosfomycin resistance bacillithiol transferase FosD	core	FOSFOMYCIN	FOSFOMYCIN	BLASTX	139	139	100	76.26	139	WP_000616116.1	fosfomycin resistance bacillithiol transferase FosD
1468698	S49C14686983_vs01	8521	8934	-	fosD	fosfomycin resistance bacillithiol transferase FosD	core	FOSFOMYCIN	FOSFOMYCIN	BLASTX	138	139	99.28	78.99	138	WP_000616116.1	fosfomycin resistance bacillithiol transferase FosD
1468698	S49C14686983_vs01	10175	10903	-	erm(44)v	23S rRNA (adenine(2058)-N(6))-methyltransferase Erm(44)v	core	MACROLIDE	MACROLIDE	EXACTX	243	243	100	100	243	WP_041079981.1	23S rRNA (adenine(2058)-N(6))-methyltransferase Erm(44)v
1471928	S52C14719283_vs01	15308	15724	+	fosD	fosfomycin resistance bacillithiol transferase FosD	core	FOSFOMYCIN	FOSFOMYCIN	BLASTX	139	139	100	75.54	139	WP_000616116.1	fosfomycin resistance bacillithiol transferase FosD
1471932	S53C14719322_vs01	22894	23310	+	fosD	fosfomycin resistance bacillithiol transferase FosD	core	FOSFOMYCIN	FOSFOMYCIN	BLASTX	139	139	100	76.26	139	WP_000616116.1	fosfomycin resistance bacillithiol transferase FosD
1481109	S56C14811092_vs01	794	1210	-	fosD	fosfomycin resistance bacillithiol transferase FosD	core	FOSFOMYCIN	FOSFOMYCIN	BLASTX	139	139	100	76.26	139	WP_000616116.1	fosfomycin resistance bacillithiol transferase FosD
1481109	S56C14811092_vs01	8480	8893	-	fosD	fosfomycin resistance bacillithiol transferase FosD	core	FOSFOMYCIN	FOSFOMYCIN	BLASTX	138	139	99.28	76.09	138	WP_000616116.1	fosfomycin resistance bacillithiol transferase FosD
1482959	S57C14829594_vs01	2643	3056	+	fosD	fosfomycin resistance bacillithiol transferase FosD	core	FOSFOMYCIN	FOSFOMYCIN	BLASTX	138	139	99.28	75.36	138	WP_000616116.1	fosfomycin resistance bacillithiol transferase FosD
1482959	S57C14829594_vs01	10168	10584	+	fosD	fosfomycin resistance bacillithiol transferase FosD	core	FOSFOMYCIN	FOSFOMYCIN	BLASTX	139	139	100	76.26	139	WP_000616116.1	fosfomycin resistance bacillithiol transferase FosD
1577788	S64C15777888_vs01	12984	13712	+	erm(44)	23S rRNA (adenine(2058)-N(6))-methyltransferase Erm(44)	core	MACROLIDE	MACROLIDE	BLASTX	243	243	100	83.95	243	WP_063844521.1	23S rRNA (adenine(2058)-N(6))-methyltransferase Erm(44)
1577788	S64C15777888_vs01	15430	15846	+	fosD	fosfomycin resistance bacillithiol transferase FosD	core	FOSFOMYCIN	FOSFOMYCIN	BLASTX	139	139	100	76.26	139	WP_000616116.1	fosfomycin resistance bacillithiol transferase FosD
1598574	S71C15985743_vs01	4876	5292	-	fosD	fosfomycin resistance bacillithiol transferase FosD	core	FOSFOMYCIN	FOSFOMYCIN	BLASTX	139	139	100	75.54	139	WP_000616116.1	fosfomycin resistance bacillithiol transferase FosD
1608555	S73C16085554_vs01	5040	5453	-	fosD	fosfomycin resistance bacillithiol transferase FosD	core	FOSFOMYCIN	FOSFOMYCIN	BLASTX	138	139	99.28	77.54	138	WP_000616116.1	fosfomycin resistance bacillithiol transferase FosD
1608592	S74C16085923_vs01	794	1210	-	fosD	fosfomycin resistance bacillithiol transferase FosD	core	FOSFOMYCIN	FOSFOMYCIN	BLASTX	139	139	100	76.26	139	WP_000616116.1	fosfomycin resistance bacillithiol transferase FosD
1608592	S74C16085923_vs01	8588	9001	-	fosD	fosfomycin resistance bacillithiol transferase FosD	core	FOSFOMYCIN	FOSFOMYCIN	BLASTX	138	139	99.28	76.09	138	WP_000616116.1	fosfomycin resistance bacillithiol transferase FosD
1610587	S76C16105871_vs01	15399	15812	+	fosD	fosfomycin resistance bacillithiol transferase FosD	core	FOSFOMYCIN	FOSFOMYCIN	BLASTX	138	139	99.28	76.09	138	WP_000616116.1	fosfomycin resistance bacillithiol transferase FosD
1610587	S76C16105871_vs01	23417	23833	+	fosD	fosfomycin resistance bacillithiol transferase FosD	core	FOSFOMYCIN	FOSFOMYCIN	BLASTX	139	139	100	76.26	139	WP_000616116.1	fosfomycin resistance bacillithiol transferase FosD
1612274	S81C16122743_vs02	15628	16041	+	fosD	fosfomycin resistance bacillithiol transferase FosD	core	FOSFOMYCIN	FOSFOMYCIN	BLASTX	138	139	99.28	77.54	138	WP_000616116.1	fosfomycin resistance bacillithiol transferase FosD
1666400	S87C16664002_vs01	804	1220	-	fosD	fosfomycin resistance bacillithiol transferase FosD	core	FOSFOMYCIN	FOSFOMYCIN	BLASTX	139	139	100	76.26	139	WP_000616116.1	fosfomycin resistance bacillithiol transferase FosD
1708968	S92C17089683_vs01	15341	15754	+	fosD	fosfomycin resistance bacillithiol transferase FosD	core	FOSFOMYCIN	FOSFOMYCIN	BLASTX	138	139	99.28	73.91	138	WP_000616116.1	fosfomycin resistance bacillithiol transferase FosD
1709031	S97C17090313_vs01	13422	14150	+	erm(44)	23S rRNA (adenine(2058)-N(6))-methyltransferase Erm(44)	core	MACROLIDE	MACROLIDE	BLASTX	243	243	100	83.95	243	WP_063844521.1	23S rRNA (adenine(2058)-N(6))-methyltransferase Erm(44)
1709031	S97C17090313_vs01	15303	15716	+	fosD	fosfomycin resistance bacillithiol transferase FosD	core	FOSFOMYCIN	FOSFOMYCIN	BLASTX	138	139	99.28	78.26	138	WP_000616116.1	fosfomycin resistance bacillithiol transferase FosD
1709043	S100C17090433_vs01	15305	15721	+	fosD	fosfomycin resistance bacillithiol transferase FosD	core	FOSFOMYCIN	FOSFOMYCIN	BLASTX	139	139	100	75.54	139	WP_000616116.1	fosfomycin resistance bacillithiol transferase FosD
CHLA-002	S119CCHLA_0021_vs01	3171	3584	+	fosD	fosfomycin resistance bacillithiol transferase FosD	core	FOSFOMYCIN	FOSFOMYCIN	BLASTX	138	139	99.28	75.36	138	WP_000616116.1	fosfomycin resistance bacillithiol transferase FosD
CHLA-002	S119CCHLA_0021_vs01	10696	11112	+	fosD	fosfomycin resistance bacillithiol transferase FosD	core	FOSFOMYCIN	FOSFOMYCIN	BLASTX	139	139	100	76.26	139	WP_000616116.1	fosfomycin resistance bacillithiol transferase FosD
CHLA-007	S124CCHLA_0074_vs03	13532	14260	+	erm(44)	23S rRNA (adenine(2058)-N(6))-methyltransferase Erm(44)	core	MACROLIDE	MACROLIDE	BLASTX	243	243	100	83.95	243	WP_063844521.1	23S rRNA (adenine(2058)-N(6))-methyltransferase Erm(44)
CHLA-007	S124CCHLA_0076_vs01	7208	7624	+	fosD	fosfomycin resistance bacillithiol transferase FosD	core	FOSFOMYCIN	FOSFOMYCIN	BLASTX	139	139	100	75.54	139	WP_000616116.1	fosfomycin resistance bacillithiol transferase FosD
CHLA-009	S126CCHLA_0091_vs03	800	1216	-	fosD	fosfomycin resistance bacillithiol transferase FosD	core	FOSFOMYCIN	FOSFOMYCIN	BLASTX	139	139	100	76.26	139	WP_000616116.1	fosfomycin resistance bacillithiol transferase FosD
CHLA-009	S126CCHLA_0091_vs03	8328	8741	-	fosD	fosfomycin resistance bacillithiol transferase FosD	core	FOSFOMYCIN	FOSFOMYCIN	BLASTX	138	139	99.28	75.36	138	WP_000616116.1	fosfomycin resistance bacillithiol transferase FosD
sap-wu-001	S130Csap_wu_0011_vs02	790	1206	-	fosD	fosfomycin resistance bacillithiol transferase FosD	core	FOSFOMYCIN	FOSFOMYCIN	BLASTX	139	139	100	76.26	139	WP_000616116.1	fosfomycin resistance bacillithiol transferase FosD
sap-wu-001	S130Csap_wu_0011_vs02	8318	8731	-	fosD	fosfomycin resistance bacillithiol transferase FosD	core	FOSFOMYCIN	FOSFOMYCIN	BLASTX	138	139	99.28	75.36	138	WP_000616116.1	fosfomycin resistance bacillithiol transferase FosD
sap-wu-002	S131Csap_wu_0025_vs01	3171	3584	+	fosD	fosfomycin resistance bacillithiol transferase FosD	core	FOSFOMYCIN	FOSFOMYCIN	BLASTX	138	139	99.28	75.36	138	WP_000616116.1	fosfomycin resistance bacillithiol transferase FosD
sap-wu-002	S131Csap_wu_0025_vs01	10696	11112	+	fosD	fosfomycin resistance bacillithiol transferase FosD	core	FOSFOMYCIN	FOSFOMYCIN	BLASTX	139	139	100	76.26	139	WP_000616116.1	fosfomycin resistance bacillithiol transferase FosD
sap-wu-004	S133Csap_wu_0041_vs03	822	1238	-	fosD	fosfomycin resistance bacillithiol transferase FosD	core	FOSFOMYCIN	FOSFOMYCIN	BLASTX	139	139	100	76.26	139	WP_000616116.1	fosfomycin resistance bacillithiol transferase FosD
sap-wu-005	S134Csap_wu_00513_vs01	6370	7098	-	erm(44)	23S rRNA (adenine(2058)-N(6))-methyltransferase Erm(44)	core	MACROLIDE	MACROLIDE	BLASTX	243	243	100	83.95	243	WP_063844521.1	23S rRNA (adenine(2058)-N(6))-methyltransferase Erm(44)
sap-wu-005	S134Csap_wu_0055_vs01	771	1187	-	fosD	fosfomycin resistance bacillithiol transferase FosD	core	FOSFOMYCIN	FOSFOMYCIN	BLASTX	139	139	100	75.54	139	WP_000616116.1	fosfomycin resistance bacillithiol transferase FosD
sap-wu-006	S135Csap_wu_0062_vs01	769	1185	-	fosD	fosfomycin resistance bacillithiol transferase FosD	core	FOSFOMYCIN	FOSFOMYCIN	BLASTX	139	139	100	76.26	139	WP_000616116.1	fosfomycin resistance bacillithiol transferase FosD
sap-wu-006	S135Csap_wu_0062_vs01	8485	8898	-	fosD	fosfomycin resistance bacillithiol transferase FosD	core	FOSFOMYCIN	FOSFOMYCIN	BLASTX	138	139	99.28	78.99	138	WP_000616116.1	fosfomycin resistance bacillithiol transferase FosD
sap-wu-006	S135Csap_wu_0062_vs01	10139	10867	-	erm(44)v	23S rRNA (adenine(2058)-N(6))-methyltransferase Erm(44)v	core	MACROLIDE	MACROLIDE	EXACTX	243	243	100	100	243	WP_041079981.1	23S rRNA (adenine(2058)-N(6))-methyltransferase Erm(44)v
sap-wu-007	S136Csap_wu_0073_vs01	16504	16917	+	fosD	fosfomycin resistance bacillithiol transferase FosD	core	FOSFOMYCIN	FOSFOMYCIN	BLASTX	138	139	99.28	78.99	138	WP_000616116.1	fosfomycin resistance bacillithiol transferase FosD
sap-wu-007	S136Csap_wu_0073_vs01	23549	23965	+	fosD	fosfomycin resistance bacillithiol transferase FosD	core	FOSFOMYCIN	FOSFOMYCIN	BLASTX	139	139	100	76.26	139	WP_000616116.1	fosfomycin resistance bacillithiol transferase FosD
sap-wu-012	S141Csap_wu_0121_vs01	13081	13809	+	erm(44)v	23S rRNA (adenine(2058)-N(6))-methyltransferase Erm(44)v	core	MACROLIDE	MACROLIDE	BLASTX	243	243	100	99.59	243	WP_041079981.1	23S rRNA (adenine(2058)-N(6))-methyltransferase Erm(44)v
sap-wu-012	S141Csap_wu_0121_vs01	15225	15638	+	fosD	fosfomycin resistance bacillithiol transferase FosD	core	FOSFOMYCIN	FOSFOMYCIN	BLASTX	138	139	99.28	74.64	138	WP_000616116.1	fosfomycin resistance bacillithiol transferase FosD
sap-wu-015	S144Csap_wu_0151_vs01	2205	2618	-	fosD	fosfomycin resistance bacillithiol transferase FosD	core	FOSFOMYCIN	FOSFOMYCIN	BLASTX	138	139	99.28	76.81	138	WP_000616116.1	fosfomycin resistance bacillithiol transferase FosD
sap-wu-015	S144Csap_wu_0151_vs01	4336	5064	-	erm(44)	23S rRNA (adenine(2058)-N(6))-methyltransferase Erm(44)	core	MACROLIDE	MACROLIDE	BLASTX	243	243	100	83.95	243	WP_063844521.1	23S rRNA (adenine(2058)-N(6))-methyltransferase Erm(44)
sap-wu-017	S146Csap_wu_0172_vs01	809	1225	-	fosD	fosfomycin resistance bacillithiol transferase FosD	core	FOSFOMYCIN	FOSFOMYCIN	BLASTX	139	139	100	75.54	139	WP_000616116.1	fosfomycin resistance bacillithiol transferase FosD
sap-wu-018	S147Csap_wu_0181_vs01	3171	3584	+	fosD	fosfomycin resistance bacillithiol transferase FosD	core	FOSFOMYCIN	FOSFOMYCIN	BLASTX	138	139	99.28	75.36	138	WP_000616116.1	fosfomycin resistance bacillithiol transferase FosD
sap-wu-018	S147Csap_wu_0181_vs01	10696	11112	+	fosD	fosfomycin resistance bacillithiol transferase FosD	core	FOSFOMYCIN	FOSFOMYCIN	BLASTX	139	139	100	76.26	139	WP_000616116.1	fosfomycin resistance bacillithiol transferase FosD
sap-wu-021	S150Csap_wu_0212_vs01	22848	23264	+	fosD	fosfomycin resistance bacillithiol transferase FosD	core	FOSFOMYCIN	FOSFOMYCIN	BLASTX	139	139	100	76.26	139	WP_000616116.1	fosfomycin resistance bacillithiol transferase FosD
sap-wu-023	S152Csap_wu_0232_vs01	22848	23264	+	fosD	fosfomycin resistance bacillithiol transferase FosD	core	FOSFOMYCIN	FOSFOMYCIN	BLASTX	139	139	100	76.26	139	WP_000616116.1	fosfomycin resistance bacillithiol transferase FosD
sap-wu-024	S153Csap_wu_0243_vs02	12770	13498	+	erm(44)v	23S rRNA (adenine(2058)-N(6))-methyltransferase Erm(44)v	core	MACROLIDE	MACROLIDE	EXACTX	243	243	100	100	243	WP_041079981.1	23S rRNA (adenine(2058)-N(6))-methyltransferase Erm(44)v
sap-wu-024	S153Csap_wu_0243_vs02	14739	15152	+	fosD	fosfomycin resistance bacillithiol transferase FosD	core	FOSFOMYCIN	FOSFOMYCIN	BLASTX	138	139	99.28	78.99	138	WP_000616116.1	fosfomycin resistance bacillithiol transferase FosD
sap-wu-027	S156Csap_wu_0272_vs01	23007	23423	+	fosD	fosfomycin resistance bacillithiol transferase FosD	core	FOSFOMYCIN	FOSFOMYCIN	BLASTX	139	139	100	75.54	139	WP_000616116.1	fosfomycin resistance bacillithiol transferase FosD
sap-wu-030	S159Csap_wu_0301_vs03	790	1206	-	fosD	fosfomycin resistance bacillithiol transferase FosD	core	FOSFOMYCIN	FOSFOMYCIN	BLASTX	139	139	100	76.26	139	WP_000616116.1	fosfomycin resistance bacillithiol transferase FosD
sap-wu-030	S159Csap_wu_0301_vs03	8318	8731	-	fosD	fosfomycin resistance bacillithiol transferase FosD	core	FOSFOMYCIN	FOSFOMYCIN	BLASTX	138	139	99.28	75.36	138	WP_000616116.1	fosfomycin resistance bacillithiol transferase FosD
sap-wu-031	S160Csap_wu_0311_vs02	781	1197	-	fosD	fosfomycin resistance bacillithiol transferase FosD	core	FOSFOMYCIN	FOSFOMYCIN	BLASTX	139	139	100	76.26	139	WP_000616116.1	fosfomycin resistance bacillithiol transferase FosD
sap-wu-031	S160Csap_wu_0311_vs02	8309	8722	-	fosD	fosfomycin resistance bacillithiol transferase FosD	core	FOSFOMYCIN	FOSFOMYCIN	BLASTX	138	139	99.28	75.36	138	WP_000616116.1	fosfomycin resistance bacillithiol transferase FosD
sap-wu-033	S162Csap_wu_0332_vs01	768	1184	-	fosD	fosfomycin resistance bacillithiol transferase FosD	core	FOSFOMYCIN	FOSFOMYCIN	BLASTX	139	139	100	76.26	139	WP_000616116.1	fosfomycin resistance bacillithiol transferase FosD
sap-wu-034	S163Csap_wu_0344_vs02	15950	16366	+	fosB	FosB1/FosB3 family fosfomycin resistance bacillithiol transferase	core	FOSFOMYCIN	FOSFOMYCIN	BLASTX	139	139	100	75.54	139	WP_011276918.1	fosfomycin resistance bacillithiol transferase FosB1
sap-wu-035	S164Csap_wu_0352_vs01	771	1187	-	fosD	fosfomycin resistance bacillithiol transferase FosD	core	FOSFOMYCIN	FOSFOMYCIN	BLASTX	139	139	100	75.54	139	WP_000616116.1	fosfomycin resistance bacillithiol transferase FosD
sap-wu-036	S165Csap_wu_0362_vs01	775	1191	-	fosD	fosfomycin resistance bacillithiol transferase FosD	core	FOSFOMYCIN	FOSFOMYCIN	BLASTX	139	139	100	76.26	139	WP_000616116.1	fosfomycin resistance bacillithiol transferase FosD
sap-wu-036	S165Csap_wu_0362_vs01	8796	9209	-	fosD	fosfomycin resistance bacillithiol transferase FosD	core	FOSFOMYCIN	FOSFOMYCIN	BLASTX	138	139	99.28	76.09	138	WP_000616116.1	fosfomycin resistance bacillithiol transferase FosD
sap-wu-038	S167Csap_wu_0381_vs02	791	1207	-	fosD	fosfomycin resistance bacillithiol transferase FosD	core	FOSFOMYCIN	FOSFOMYCIN	BLASTX	139	139	100	76.26	139	WP_000616116.1	fosfomycin resistance bacillithiol transferase FosD
sap-wu-038	S167Csap_wu_0381_vs02	8586	8999	-	fosD	fosfomycin resistance bacillithiol transferase FosD	core	FOSFOMYCIN	FOSFOMYCIN	BLASTX	138	139	99.28	76.09	138	WP_000616116.1	fosfomycin resistance bacillithiol transferase FosD
sap-wu-044	S173Csap_wu_0442_vs01	820	1236	-	fosD	fosfomycin resistance bacillithiol transferase FosD	core	FOSFOMYCIN	FOSFOMYCIN	BLASTX	139	139	100	76.26	139	WP_000616116.1	fosfomycin resistance bacillithiol transferase FosD
sap-wu-046	S175Csap_wu_0462_vs01	6405	6818	-	fosD	fosfomycin resistance bacillithiol transferase FosD	core	FOSFOMYCIN	FOSFOMYCIN	BLASTX	138	139	99.28	76.09	138	WP_000616116.1	fosfomycin resistance bacillithiol transferase FosD
sap-wu-050	S179Csap_wu_0502_vs01	800	1216	-	fosD	fosfomycin resistance bacillithiol transferase FosD	core	FOSFOMYCIN	FOSFOMYCIN	BLASTX	139	139	100	76.26	139	WP_000616116.1	fosfomycin resistance bacillithiol transferase FosD
sap-wu-056	S185Csap_wu_0561_vs03	768	1184	-	fosD	fosfomycin resistance bacillithiol transferase FosD	core	FOSFOMYCIN	FOSFOMYCIN	BLASTX	139	139	100	76.26	139	WP_000616116.1	fosfomycin resistance bacillithiol transferase FosD
sap-wu-059	S188Csap_wu_0592_vs01	810	1226	-	fosD	fosfomycin resistance bacillithiol transferase FosD	core	FOSFOMYCIN	FOSFOMYCIN	BLASTX	139	139	100	75.54	139	WP_000616116.1	fosfomycin resistance bacillithiol transferase FosD
sap-wu-061	S190Csap_wu_0614_vs01	802	1218	-	fosD	fosfomycin resistance bacillithiol transferase FosD	core	FOSFOMYCIN	FOSFOMYCIN	BLASTX	139	139	100	76.26	139	WP_000616116.1	fosfomycin resistance bacillithiol transferase FosD
sap-wu-061	S190Csap_wu_0614_vs01	8330	8743	-	fosD	fosfomycin resistance bacillithiol transferase FosD	core	FOSFOMYCIN	FOSFOMYCIN	BLASTX	138	139	99.28	75.36	138	WP_000616116.1	fosfomycin resistance bacillithiol transferase FosD
sap-wu-062	S191Csap_wu_0622_vs01	893	1621	-	erm(44)	23S rRNA (adenine(2058)-N(6))-methyltransferase Erm(44)	core	MACROLIDE	MACROLIDE	BLASTX	243	243	100	83.95	243	WP_063844521.1	23S rRNA (adenine(2058)-N(6))-methyltransferase Erm(44)
sap-wu-065	S194Csap_wu_0651_vs02	802	1218	-	fosD	fosfomycin resistance bacillithiol transferase FosD	core	FOSFOMYCIN	FOSFOMYCIN	BLASTX	139	139	100	76.26	139	WP_000616116.1	fosfomycin resistance bacillithiol transferase FosD
sap-wu-066	S195Csap_wu_0664_vs01	807	1223	-	fosD	fosfomycin resistance bacillithiol transferase FosD	core	FOSFOMYCIN	FOSFOMYCIN	BLASTX	139	139	100	75.54	139	WP_000616116.1	fosfomycin resistance bacillithiol transferase FosD
sap-wu-066	S195Csap_wu_0664_vs01	8438	8851	-	fosD	fosfomycin resistance bacillithiol transferase FosD	core	FOSFOMYCIN	FOSFOMYCIN	BLASTX	138	139	99.28	73.91	138	WP_000616116.1	fosfomycin resistance bacillithiol transferase FosD
sap-wu-068	S197Csap_wu_0685_vs01	3171	3584	+	fosD	fosfomycin resistance bacillithiol transferase FosD	core	FOSFOMYCIN	FOSFOMYCIN	BLASTX	138	139	99.28	75.36	138	WP_000616116.1	fosfomycin resistance bacillithiol transferase FosD
sap-wu-068	S197Csap_wu_0685_vs01	10696	11112	+	fosD	fosfomycin resistance bacillithiol transferase FosD	core	FOSFOMYCIN	FOSFOMYCIN	BLASTX	139	139	100	76.26	139	WP_000616116.1	fosfomycin resistance bacillithiol transferase FosD
sap-wu-069	S198Csap_wu_0692_vs01	22848	23264	+	fosD	fosfomycin resistance bacillithiol transferase FosD	core	FOSFOMYCIN	FOSFOMYCIN	BLASTX	139	139	100	76.26	139	WP_000616116.1	fosfomycin resistance bacillithiol transferase FosD
sap-wu-070	S199Csap_wu_0701_vs01	22519	22935	+	fosD	fosfomycin resistance bacillithiol transferase FosD	core	FOSFOMYCIN	FOSFOMYCIN	BLASTX	139	139	100	76.26	139	WP_000616116.1	fosfomycin resistance bacillithiol transferase FosD
sap-wu-071	S200Csap_wu_0713_vs01	800	1216	-	fosD	fosfomycin resistance bacillithiol transferase FosD	core	FOSFOMYCIN	FOSFOMYCIN	BLASTX	139	139	100	76.26	139	WP_000616116.1	fosfomycin resistance bacillithiol transferase FosD
sap-wu-074	S203Csap_wu_0744_vs02	13326	14054	+	erm(44)	23S rRNA (adenine(2058)-N(6))-methyltransferase Erm(44)	core	MACROLIDE	MACROLIDE	BLASTX	243	243	100	83.95	243	WP_063844521.1	23S rRNA (adenine(2058)-N(6))-methyltransferase Erm(44)
sap-wu-075	S204Csap_wu_0752_vs01	777	1193	-	fosD	fosfomycin resistance bacillithiol transferase FosD	core	FOSFOMYCIN	FOSFOMYCIN	BLASTX	139	139	100	76.26	139	WP_000616116.1	fosfomycin resistance bacillithiol transferase FosD
sap-wu-078	S207Csap_wu_0785_vs01	3171	3584	+	fosD	fosfomycin resistance bacillithiol transferase FosD	core	FOSFOMYCIN	FOSFOMYCIN	BLASTX	138	139	99.28	75.36	138	WP_000616116.1	fosfomycin resistance bacillithiol transferase FosD
sap-wu-078	S207Csap_wu_0785_vs01	10696	11112	+	fosD	fosfomycin resistance bacillithiol transferase FosD	core	FOSFOMYCIN	FOSFOMYCIN	BLASTX	139	139	100	76.26	139	WP_000616116.1	fosfomycin resistance bacillithiol transferase FosD
sap-wu-080	S209Csap_wu_08035_vs01	1655	2071	-	fosD	fosfomycin resistance bacillithiol transferase FosD	core	FOSFOMYCIN	FOSFOMYCIN	BLASTX	139	139	100	74.82	139	WP_000616116.1	fosfomycin resistance bacillithiol transferase FosD
sap-wu-081	S210Csap_wu_0815_vs01	801	1217	-	fosD	fosfomycin resistance bacillithiol transferase FosD	core	FOSFOMYCIN	FOSFOMYCIN	BLASTX	139	139	100	76.26	139	WP_000616116.1	fosfomycin resistance bacillithiol transferase FosD
sap-wu-081	S210Csap_wu_0815_vs01	8329	8742	-	fosD	fosfomycin resistance bacillithiol transferase FosD	core	FOSFOMYCIN	FOSFOMYCIN	BLASTX	138	139	99.28	75.36	138	WP_000616116.1	fosfomycin resistance bacillithiol transferase FosD
sap-wu-082	S211Csap_wu_0821_vs02	766	1182	-	fosD	fosfomycin resistance bacillithiol transferase FosD	core	FOSFOMYCIN	FOSFOMYCIN	BLASTX	139	139	100	76.26	139	WP_000616116.1	fosfomycin resistance bacillithiol transferase FosD
sap-wu-086	S215Csap_wu_0861_vs01	2425	2838	+	fosD	fosfomycin resistance bacillithiol transferase FosD	core	FOSFOMYCIN	FOSFOMYCIN	BLASTX	138	139	99.28	75.36	138	WP_000616116.1	fosfomycin resistance bacillithiol transferase FosD
sap-wu-086	S215Csap_wu_0861_vs01	9950	10366	+	fosD	fosfomycin resistance bacillithiol transferase FosD	core	FOSFOMYCIN	FOSFOMYCIN	BLASTX	139	139	100	76.26	139	WP_000616116.1	fosfomycin resistance bacillithiol transferase FosD
sap-wu-087	S216Csap_wu_0871_vs03	810	1226	-	fosD	fosfomycin resistance bacillithiol transferase FosD	core	FOSFOMYCIN	FOSFOMYCIN	BLASTX	139	139	100	76.26	139	WP_000616116.1	fosfomycin resistance bacillithiol transferase FosD
sap-wu-087	S216Csap_wu_0871_vs03	8338	8751	-	fosD	fosfomycin resistance bacillithiol transferase FosD	core	FOSFOMYCIN	FOSFOMYCIN	BLASTX	138	139	99.28	75.36	138	WP_000616116.1	fosfomycin resistance bacillithiol transferase FosD
sap-wu-087	S216Csap_wu_0873_vs02	12439	13167	+	erm(44)v	23S rRNA (adenine(2058)-N(6))-methyltransferase Erm(44)v	core	MACROLIDE	MACROLIDE	EXACTX	243	243	100	100	243	WP_041079981.1	23S rRNA (adenine(2058)-N(6))-methyltransferase Erm(44)v
sap-wu-087	S216Csap_wu_0873_vs02	14408	14821	+	fosD	fosfomycin resistance bacillithiol transferase FosD	core	FOSFOMYCIN	FOSFOMYCIN	BLASTX	138	139	99.28	78.99	138	WP_000616116.1	fosfomycin resistance bacillithiol transferase FosD
sap-wu-090	S219Csap_wu_0905_vs01	3171	3584	+	fosD	fosfomycin resistance bacillithiol transferase FosD	core	FOSFOMYCIN	FOSFOMYCIN	BLASTX	138	139	99.28	75.36	138	WP_000616116.1	fosfomycin resistance bacillithiol transferase FosD
sap-wu-090	S219Csap_wu_0905_vs01	10696	11112	+	fosD	fosfomycin resistance bacillithiol transferase FosD	core	FOSFOMYCIN	FOSFOMYCIN	BLASTX	139	139	100	76.26	139	WP_000616116.1	fosfomycin resistance bacillithiol transferase FosD
sap-wu-093	S222Csap_wu_0932_vs01	3171	3584	+	fosD	fosfomycin resistance bacillithiol transferase FosD	core	FOSFOMYCIN	FOSFOMYCIN	BLASTX	138	139	99.28	75.36	138	WP_000616116.1	fosfomycin resistance bacillithiol transferase FosD
sap-wu-093	S222Csap_wu_0932_vs01	10696	11112	+	fosD	fosfomycin resistance bacillithiol transferase FosD	core	FOSFOMYCIN	FOSFOMYCIN	BLASTX	139	139	100	76.26	139	WP_000616116.1	fosfomycin resistance bacillithiol transferase FosD
sap-wu-096	S225Csap_wu_0961_vs01	3171	3584	+	fosD	fosfomycin resistance bacillithiol transferase FosD	core	FOSFOMYCIN	FOSFOMYCIN	BLASTX	138	139	99.28	75.36	138	WP_000616116.1	fosfomycin resistance bacillithiol transferase FosD
sap-wu-096	S225Csap_wu_0961_vs01	10696	11112	+	fosD	fosfomycin resistance bacillithiol transferase FosD	core	FOSFOMYCIN	FOSFOMYCIN	BLASTX	139	139	100	76.26	139	WP_000616116.1	fosfomycin resistance bacillithiol transferase FosD
sap-wu-097	S226Csap_wu_0971_vs03	771	1187	-	fosD	fosfomycin resistance bacillithiol transferase FosD	core	FOSFOMYCIN	FOSFOMYCIN	BLASTX	139	139	100	76.26	139	WP_000616116.1	fosfomycin resistance bacillithiol transferase FosD
sap-wu-100	S229Csap_wu_1004_vs02	15982	16398	+	fosB	FosB1/FosB3 family fosfomycin resistance bacillithiol transferase	core	FOSFOMYCIN	FOSFOMYCIN	BLASTX	139	139	100	75.54	139	WP_011276918.1	fosfomycin resistance bacillithiol transferase FosB1
sap-wu-101	S230Csap_wu_1015_vs01	18733	19146	+	fosD	fosfomycin resistance bacillithiol transferase FosD	core	FOSFOMYCIN	FOSFOMYCIN	BLASTX	138	139	99.28	75.36	138	WP_000616116.1	fosfomycin resistance bacillithiol transferase FosD
UA-007	S238CUA_0074_vs01	15976	16392	+	fosB	FosB1/FosB3 family fosfomycin resistance bacillithiol transferase	core	FOSFOMYCIN	FOSFOMYCIN	BLASTX	139	139	100	75.54	139	WP_011276918.1	fosfomycin resistance bacillithiol transferase FosB1
UA-008	S239CUA_0085_vs01	3171	3584	+	fosD	fosfomycin resistance bacillithiol transferase FosD	core	FOSFOMYCIN	FOSFOMYCIN	BLASTX	138	139	99.28	75.36	138	WP_000616116.1	fosfomycin resistance bacillithiol transferase FosD
UA-008	S239CUA_0085_vs01	10696	11112	+	fosD	fosfomycin resistance bacillithiol transferase FosD	core	FOSFOMYCIN	FOSFOMYCIN	BLASTX	139	139	100	76.26	139	WP_000616116.1	fosfomycin resistance bacillithiol transferase FosD
UA-009	S240CUA_0091_vs01	16513	16929	+	fosD	fosfomycin resistance bacillithiol transferase FosD	core	FOSFOMYCIN	FOSFOMYCIN	BLASTX	139	139	100	74.1	139	WP_000616116.1	fosfomycin resistance bacillithiol transferase FosD
UA-011	S242CUA_0112_vs01	820	1236	-	fosD	fosfomycin resistance bacillithiol transferase FosD	core	FOSFOMYCIN	FOSFOMYCIN	BLASTX	139	139	100	76.26	139	WP_000616116.1	fosfomycin resistance bacillithiol transferase FosD
UA-012	S243CUA_0128_vs01	5143	5559	+	fosB	FosB1/FosB3 family fosfomycin resistance bacillithiol transferase	core	FOSFOMYCIN	FOSFOMYCIN	BLASTX	139	139	100	75.54	139	WP_011276918.1	fosfomycin resistance bacillithiol transferase FosB1
VUMC-002	S247CVUMC_0023_vs01	5306	5722	-	fosB	FosB1/FosB3 family fosfomycin resistance bacillithiol transferase	core	FOSFOMYCIN	FOSFOMYCIN	BLASTX	139	139	100	75.54	139	WP_011276918.1	fosfomycin resistance bacillithiol transferase FosB1
VUMC-002	S247CVUMC_0025_vs01	13168	13896	+	erm(44)v	23S rRNA (adenine(2058)-N(6))-methyltransferase Erm(44)v	core	MACROLIDE	MACROLIDE	EXACTX	243	243	100	100	243	WP_041079981.1	23S rRNA (adenine(2058)-N(6))-methyltransferase Erm(44)v
VUMC-002	S247CVUMC_0025_vs01	15137	15550	+	fosD	fosfomycin resistance bacillithiol transferase FosD	core	FOSFOMYCIN	FOSFOMYCIN	BLASTX	138	139	99.28	78.99	138	WP_000616116.1	fosfomycin resistance bacillithiol transferase FosD
VUMC-003	S248CVUMC_00310_vs01	5143	5559	+	fosB	FosB1/FosB3 family fosfomycin resistance bacillithiol transferase	core	FOSFOMYCIN	FOSFOMYCIN	BLASTX	139	139	100	75.54	139	WP_011276918.1	fosfomycin resistance bacillithiol transferase FosB1
VUMC-003	S248CVUMC_00313_vs01	6042	6458	+	fosD	fosfomycin resistance bacillithiol transferase FosD	core	FOSFOMYCIN	FOSFOMYCIN	BLASTX	139	139	100	74.1	139	WP_000616116.1	fosfomycin resistance bacillithiol transferase FosD
VUMC-004	S249CVUMC_0042_vs01	22848	23264	+	fosD	fosfomycin resistance bacillithiol transferase FosD	core	FOSFOMYCIN	FOSFOMYCIN	BLASTX	139	139	100	76.26	139	WP_000616116.1	fosfomycin resistance bacillithiol transferase FosD
VUMC-012	S257CVUMC_0123_vs02	13315	14043	+	erm(44)	23S rRNA (adenine(2058)-N(6))-methyltransferase Erm(44)	core	MACROLIDE	MACROLIDE	BLASTX	243	243	100	83.95	243	WP_063844521.1	23S rRNA (adenine(2058)-N(6))-methyltransferase Erm(44)
VUMC-016	S261CVUMC_0164_vs02	12816	13544	+	erm(44)v	23S rRNA (adenine(2058)-N(6))-methyltransferase Erm(44)v	core	MACROLIDE	MACROLIDE	EXACTX	243	243	100	100	243	WP_041079981.1	23S rRNA (adenine(2058)-N(6))-methyltransferase Erm(44)v
VUMC-016	S261CVUMC_0164_vs02	14786	15199	+	fosD	fosfomycin resistance bacillithiol transferase FosD	core	FOSFOMYCIN	FOSFOMYCIN	BLASTX	138	139	99.28	78.99	138	WP_000616116.1	fosfomycin resistance bacillithiol transferase FosD
VUMC-018	S263CVUMC_0181_vs01	13971	14699	+	erm(44)v	23S rRNA (adenine(2058)-N(6))-methyltransferase Erm(44)v	core	MACROLIDE	MACROLIDE	EXACTX	243	243	100	100	243	WP_041079981.1	23S rRNA (adenine(2058)-N(6))-methyltransferase Erm(44)v
VUMC-019	S264CVUMC_0191_vs03	16453	16866	-	fosD	fosfomycin resistance bacillithiol transferase FosD	core	FOSFOMYCIN	FOSFOMYCIN	BLASTX	138	139	99.28	78.26	138	WP_000616116.1	fosfomycin resistance bacillithiol transferase FosD
WCMC-20-0032	S268CWCMC_20_00321_vs01	3171	3584	+	fosD	fosfomycin resistance bacillithiol transferase FosD	core	FOSFOMYCIN	FOSFOMYCIN	BLASTX	138	139	99.28	75.36	138	WP_000616116.1	fosfomycin resistance bacillithiol transferase FosD
WCMC-20-0032	S268CWCMC_20_00321_vs01	10696	11112	+	fosD	fosfomycin resistance bacillithiol transferase FosD	core	FOSFOMYCIN	FOSFOMYCIN	BLASTX	139	139	100	76.26	139	WP_000616116.1	fosfomycin resistance bacillithiol transferase FosD
WCMC-20-0036	S269CWCMC_20_00367_vs01	5143	5559	+	fosB	FosB1/FosB3 family fosfomycin resistance bacillithiol transferase	core	FOSFOMYCIN	FOSFOMYCIN	BLASTX	139	139	100	75.54	139	WP_011276918.1	fosfomycin resistance bacillithiol transferase FosB1
WCMC-21-0023	S272CWCMC_21_00231_vs03	5373	5786	-	fosD	fosfomycin resistance bacillithiol transferase FosD	core	FOSFOMYCIN	FOSFOMYCIN	BLASTX	138	139	99.28	76.09	138	WP_000616116.1	fosfomycin resistance bacillithiol transferase FosD
WCMC-21-0023	S272CWCMC_21_00234_vs01	5021	5434	-	fosD	fosfomycin resistance bacillithiol transferase FosD	core	FOSFOMYCIN	FOSFOMYCIN	BLASTX	138	139	99.28	78.99	138	WP_000616116.1	fosfomycin resistance bacillithiol transferase FosD
WCMC-21-0023	S272CWCMC_21_00234_vs01	6676	7404	-	erm(44)v	23S rRNA (adenine(2058)-N(6))-methyltransferase Erm(44)v	core	MACROLIDE	MACROLIDE	EXACTX	243	243	100	100	243	WP_041079981.1	23S rRNA (adenine(2058)-N(6))-methyltransferase Erm(44)v
WCMC-21-0181	S275CWCMC_21_01812_vs01	20762	21178	+	fosD	fosfomycin resistance bacillithiol transferase FosD	core	FOSFOMYCIN	FOSFOMYCIN	BLASTX	139	139	100	75.54	139	WP_000616116.1	fosfomycin resistance bacillithiol transferase FosD
WCMC-21-0189	S276CWCMC_21_01893_vs01	15954	16370	+	fosD	fosfomycin resistance bacillithiol transferase FosD	core	FOSFOMYCIN	FOSFOMYCIN	BLASTX	139	139	100	74.82	139	WP_000616116.1	fosfomycin resistance bacillithiol transferase FosD
WCMC-21-0189	S276CWCMC_21_01893_vs01	22958	23374	+	fosD	fosfomycin resistance bacillithiol transferase FosD	core	FOSFOMYCIN	FOSFOMYCIN	BLASTX	139	139	100	76.26	139	WP_000616116.1	fosfomycin resistance bacillithiol transferase FosD
WCMC059804	S267CWCMC0598041_vs01	3171	3584	+	fosD	fosfomycin resistance bacillithiol transferase FosD	core	FOSFOMYCIN	FOSFOMYCIN	BLASTX	138	139	99.28	75.36	138	WP_000616116.1	fosfomycin resistance bacillithiol transferase FosD
WCMC059804	S267CWCMC0598041_vs01	10696	11112	+	fosD	fosfomycin resistance bacillithiol transferase FosD	core	FOSFOMYCIN	FOSFOMYCIN	BLASTX	139	139	100	76.26	139	WP_000616116.1	fosfomycin resistance bacillithiol transferase FosD
